# Supplementary material for: Characterization and Comparative Analysis of Small RNAs in Three Small RNA Libraries of the Brown Planthopper (Nilaparvata lugens)
Source: PLoS One. 2012 Mar 6;7(3):e32860. doi: 10.1371/journal.pone.0032860 (PMC3295781; doi:10.1371/journal.pone.0032860)
Supplement: Table S1 — The conserved miRNAs and their expression level in CC. (XLS) [file pone.0032860.s002.xls]

## Sheet: Sheet1
conserved miRNA name	reads	sequence
bantam	192717	TGAGATCATTGTGAAAGCTGAT
bantam*	35	TGAGATCATTTTGAAAGCTGA
bantam-3p	52	TGAGATCATTATGAAAGCTGAT
bantam-b	81	TGAGATCATTGCGAAAGCTGAT
let-7	12670	TGAGGTAGTAGGTTGTATAGTA
let-7-3p	50	CTGTACAGCCTGCTAACTTTCC
let-7-5p	53908	TGAGGTAGTAGGTTGTATAGT
let-7a	1	TGAGGTAGTAGGTTGCAGT
let-7b	7	TGAGGTAGTAGGTTGTGTGGTT
let-7c	30	TGAGGTAGTAGGTTGTATGGT
let-7d	15	AGAGGTAGTAGGTTGTATAGT
let-7e	20	TGAGGTAGGAGGTTGTATAGT
let-7f	10	TGAGGTAGTAGATTGTATAGTT
let-7g	3	TGAGGTAGTAGTTTGTATAG
let-7i	1	TGAGGTAGTAGTTTGTGCTGT
let-7k	1	CTGAGGTAGTAGATTGAATAGT
lin-4	2	TCCCTGAGCACCTTCTGTTGCGC
miR-1	972	TGGAATGTAAAGAAGTATG
miR-1-3p	495196	TGGAATGTAAAGAAGTATGGAG
miR-1-5p	2	CCGTGCTTCCTTACTTCCCATA
miR-10	317	ACCCTGTAGATCCGAATTTGT
miR-10*	166	AAATTCGGTTCTAGAGAGGTTTG
miR-10-3p	45	CAAATTCGGTTCTAGAGAGGTT
miR-10-5p	176	ACCCTGTAGATCCGAATTTGTT
miR-100	12365	AACCCGTAGATCCGAACTTGTG
miR-100-5p	13	AACCCGTAGATCCGAACTTGTGAA
miR-1000	49	ATATTGTCCTGTCACAGCAGTA
miR-1000-5p	99	ATATTGTCCTGTCACAGCAGT
miR-101a	2	TACAGTACTGTGATAGCTGAAG
miR-103a	1	AGCAGCATTGTACAGGGCTATGG
miR-107	2	AGCAGCATTGTACAGGGCTA
miR-10a	3867	TACCCTGTAGTTCCGAGTTTGT
miR-10b	6	TACCCTGTAGTTCCGAGTTTGA
miR-10b*	1	AGATTCGATTGTAGGTAGAAT
miR-10c	3	TACCCTGTAGATCCGGGCTTAT
miR-11*	2	CGAGAACTCCGCCTTGACTG
miR-1175	61	TGAGATTCACTCCTCCTACTTACT
miR-1175*	21	TGAGATTCACTCCTCCTACTT
miR-1175-3p	1	TGAGATTCACTCCTCCTACTTAA
miR-1179	3	AGAGTTTTCTTTCATTGTTGG
miR-1185	22	AGAAGGATACCATTTGTAGAT
miR-12-5p	7	TGAGTATTATATCAGGTACTGG
miR-1206	1	AGGTTCATGTAATGTTGAAGC
miR-122	6	TGGAGTGTGACAATGGTGTTTG
miR-1224	1	GTGAGGGCTGCCGGGAGGTGGGG
miR-124	20	TAAGGCACGCGGTGAATGC
miR-125b-5p	391	TCCCTGAGACCCTAATTTGTGA
miR-1260	1	AATCCCACCGCTGCCACCA
miR-1261	2	AATGGATAAGGCTTCGGACTT
miR-126a	1	TCGTACCGTGAGTAATAATGC
miR-1285	1	TCTGGGCAACAAAGTGAGAC
miR-1290	2	TGGATTTTTGAATTAGTAGAG
miR-13	1	TATTCTCAGTCATGCTTAAGAG
miR-1322	1	TGATGATGCTGCTGTTGTG
miR-133	4	TTGGTCCCCTTCAACCAGCTG
miR-133-3p	30	TTGGTCCCCTTCAACCAGCTGT
miR-133-5p	2	AGCTGGTTGAACCCGGGCCAAA
miR-1331	2	TGGGGTGGGGGTTGGTGTTGAA
miR-133a	1	ATTTGGTCCCCTTCAACCAGCTG
miR-134	1	TGTGACTGGGTGCCTGAGGGGC
miR-1357	11	AGATTATGAGAGCTGAGGGCT
miR-135a	1	TATGTCTTTCATCTCTGTGGAA
miR-1369	1	TGGTGCTGAGGAGGAAGAGG
miR-137	77	TATTGCTTGAGAATGCGCGTAG
miR-137-3p	11	TATTGCTTGAGAATACACGTAG
miR-1371	2	TTAGATGAGGGCTCTGAA
miR-137b	69	TTATTGCTTGAGAATGCGCGTAG
miR-1394	2	TCCGGGGGCGCCCAAGGTGG
miR-1396	1	TCTTTTGAGAGGTTTGCTGTGT
miR-13a	94	TATCACAGCCATTTTTGACGTAC
miR-13a-3p	479	TATCACAGCCACTTTGATGAAC
miR-13b	440	TATCACAGCCATTTTTGACGTACC
miR-13b-3p	2	TATCACAGCCAATTTTGACGTACC
miR-14	1683	TCAGTCTTTTTCTCTCTCCTAT
miR-14-3p	1079	TCAGTCTTTTTCTCTCTCCTA
miR-140	1	ACCACAGGGTAGAACCACG
miR-1400*	1	TGATGGACAGGGATGGCGG
miR-141	3217	AATACTGTCAGGTAAAGATGTC
miR-1411	1	CAGATAGAAATCAGGATACT
miR-1412	1	TAGGGTGTAGTAGGGCGAGC
miR-1420d	1	AATTTTGCTACCGTTTGGATGT
miR-1420f	1	TAAAGAGAGACCGGATGTGGGT
miR-1421ai	7	AGCAACGTCGGGTGTGGTCAGT
miR-143	12	TGAGATGAAGCACTGTAGCTCT
miR-146a	5	TGAGTAATGAATTCCATGTCGGTT
miR-146b	1	TGAGAACTGAATTCCATAG
miR-148a	1	TCAGTGCACTACAGAACTTTGT
miR-1497h	1	GTTGAAGAATTGCAAGTGATGAGAC
miR-151-3p	1	CTAGACTGAAGCTCCTTGAGG
miR-1553	1	TGGTGGTGGGAGGACTGGAGGT
miR-1562	1	GCACTGTAGATGAGTGGGAGTTGC
miR-1579	1	GGTGGACGGGAAGGGATTGGC
miR-1582	4	GAGATAGAGAGCCTGAGCACAG
miR-1593	2	ACGATATGATTTGGACAACGA
miR-15a	1	TAGTAGATCACGGAATTGTTTGTG
miR-15a*	1	GAGACGCGTACTGTCGCTGCGGCA
miR-15b	1	TAGCAGCGCATCATGGTTTGTAG
miR-1600	1	TGGGCTGACAACAAAGTGGGC
miR-1614*	1	CAGGAAGGAACTGCACAGCAGA
miR-1630	1	AAAGAGTGAAACTGAATGCTGGAG
miR-1669	1	TGTGGGCTCGAGCAGGCATG
miR-1692	13	CGTAGCTCAGATGGTAGA
miR-1709	1	TGGAATGAGGAGTGCTGACT
miR-1732	1	GAGCCATGGCTGCTGTCGGGCTG
miR-1764	1	AGCTGCTTGTTGGATAGGAGC
miR-1777b	1	CGGGGCGGTGGGGTGGCGGC
miR-1800	1	ACTTCGTGATGCTATTGTG
miR-1819	10	TGGATTAGATTTAGCTTGATGA
miR-181a	2	AACATTCAACGCTGTCGGTGA
miR-181b	6	AACATTCATTGCTGTCGGTGGG
miR-181d	3	AACATTCATTGTTGTCGGTGGGT
miR-182	26	CTTGGCACTTGAAGAATTCACT
miR-183	53	AATGGCACTGGCAGAATTCACGG
miR-184	157806	TGGACGGAGAACTGATAAGGG
miR-184-3p	218520	TGGACGGAGAACTGATAAGGGC
miR-184-5p	16	CCTTATCATTCTCTCGGCCAGT
miR-184b	1276	TGGACGGAGAACTGATAAGGA
miR-190	174	AGATATGTTTGATATTCTTGGTT
miR-190-5p	239	AGATATGTTTGATATTCTTGGTTG
miR-1909*	1	GGCGTAGCCGGTGCCTGCCTG
miR-190b	2	AGATATGATTGATATTCTTGGTTG
miR-191	1	CAACGGAATCCCAAAAGCAGCTG
miR-191*	2	GCTCGTAGTTGGATTTCTGGT
miR-1912-3p	1	CATAGAACATGGAGCTGAGAC
miR-193	39	TACTGGCCTGCTAAGTCCCAAG
miR-193-3p	3	TACTGGCCTGCTAAGTCCCAAGT
miR-1947	6	AGGACGAGAACTGATTGCTG
miR-1957	53	CAGTCGGTAGAGCATGAGA
miR-196a	1	TAGGTAGTTTCATGTTGTTGGGT
miR-1993	1	TAGTTATGCTGTTTTTGAGA
miR-1a	17	TGGAATGTAAAGAAGTACGG
miR-1b	21	TGGAATGTTAAGAAGTATGGA
miR-1c	13	TGGAATGTAAAGAAGTATTGA
miR-200b*	23	CATCTTACTGGGCAGCATTAG
miR-2032a*	1	AGGATCAACTGTTGTACCATCC
miR-2037	1	TGTGATTGGAACGATTTTTACAGT
miR-2042*	1	CGTAGATTTGATGATTGATGAAGA
miR-205*	1	GATTTCCGTGGAGTGGAACA
miR-206	19	TGGAATGTAAGGAAGTATGG
miR-20a	1	TAACAGTGCTTAGGTGGAGG
miR-21	13	TAGCTTATCAGACTGGTGTTGGC
miR-210	89	CTTGTGCGTGTGACAGCGGCT
miR-210*	9	AGCTGCTGGACACTGCACAAGA
miR-210-3p	36	TTGTGCGTGTGACAGCGGCTAT
miR-210-5p	9	AGCTGCTGGACACTGCACAAGATA
miR-215	3	ATAACCTATGACTTAGACAGC
miR-2192	1	AAAGTGAAAAATGATGAAC
miR-221	1	AGCTACATTGTCTGCTGGGT
miR-221*	1	ACCTGGCATACAATGTAGATTTCTGT
miR-2216	1	TGCAAAGTTTTAAGTCTGTAGGC
miR-2238e	1	AATGACAGAACGAGCGAGCGA
miR-228	22	AATGGCACTAGAAGAATTCACG
miR-2315	1	CGCAGAATTTTTGGTAGTCGG
miR-2378	1	TCTGAGTGTTGTCTGAGAAAGGG
miR-2388	2	TCTCAGAGGAAGCTGGAAGCTGA
miR-24	2	TGGCTCAGTTCAGCAGGAACAGT
miR-2420	1	CAAGGTTGTGTGTTTACTCATT
miR-246	1	TTAACATGTATTGGGCAGCAGT
miR-2467-5p	2	TGAGACCTCTGTTATCCTTGGCT
miR-2476	10	TGCCGTGATCGTCTAGTGGTTAG
miR-2477	1	GTGGATATGATGATACGATGACG
miR-2478	12	TCGGATCCCACTTCTGACACCA
miR-252	1747	CTAAGTACTGGTGCCGTTAGGA
miR-252-5p	360	CTAAGTACTGGTGCCGTTAGGAG
miR-252a	15	CTAAGTACTGGTGCCGTTAGGAGT
miR-252a-5p	1	CTAAGTACTGGTGCCGCTAGG
miR-252b	19	TTAAGTAGTAGTGCCGTAGA
miR-263a	43676	AATGGCACTGGAAGAATTCACGG
miR-263a-5p	18922	AATGGCACTGGAAGAATTCACGGG
miR-263b	2756	CTTGGCACTTGAAGAATTCACAG
miR-263b-5p	699	CTTGGCACTTGAAGAATTCAC
miR-266	1	AGGAAAGACTTTGACAAC
miR-26a	1	TTCAAGTAATCCAGGATAGGC
miR-26b	1	TTCAAGTAATTCAGGATAG
miR-2714	1	TGTGAGACTGTTGCAGCGTGC
miR-2742	3	ATATTCATTGGAATTAGTGGT
miR-275	1904	TCAGGTACCTGAAGTAGCGCG
miR-275-3p	14687	TCAGGTACCTGAAGTAGCGCGCG
miR-276	722	TAGGAACTTCATACCGTGC
miR-276*	3	AGCGAGGTATAGAGTTCCT
miR-276-5p	5	AGCGAGGTATAGAGTTCCTA
miR-2765	32131	TGGTAACTCCGAACCACCGTTGGC
miR-276a-3p	11176	TAGGAACTTCATACCGTGCTTT
miR-277	328	TAAATGCACTATCTGGTACGAC
miR-277-3p	501	TAAATGCACTATCTGGTACGACA
miR-2779	1	TCAAATCCGGCTCGGAGGACCA
miR-278	1	TCGGTGGGACTTTCGTCGTCT
miR-278-3p	245	TCGGTGGGACTTTCGTCCGTCT
miR-2788	16	TGGGGTTTCTAGCGGCATATGCC
miR-279	3182	TGACTAGATCCACACTCAACA
miR-279-3p	172	TGACTAGATCCACACTCAACAA
miR-2796	68	GTAGGCCGGCGGAAACTACT
miR-2796-3p	1418	GTAGGCCGGCGGAAACTACTTGC
miR-279a	12	TGACTAGATCCACACTCAT
miR-279b	1	TGACTAGATCTACACTCAACA
miR-279c	3830	TGACTAGATCCTTACTCGTCTG
miR-27b	1	TTCACAGTGGCTAAGTTATGC
miR-28	1	AAGGAGCTAAAGTAGAAT
miR-281	144	TGTCATGGAGTTGCTCTCTTTA
miR-281-1-5p	1	AAGAGAGCTGTCCGTCGACAGT
miR-281-2-5p	20467	AAGAGAGCTATCCGTCGACAGT
miR-281-3p	101	TGTCATGGAGTTGCTCTCTTT
miR-283	1	CAATAGTGAGCTGGTAGTTTGGGC
miR-2832	3	TTGGATAGTGGTTTAGCGATGGC
miR-2833b	3	AGAGATTGGTAACTGACTGTT
miR-2840	1	GAGGAACTGAAAGAAGAGGA
miR-285-3p	10	TAGCACCATTTGAAATTAGTGC
miR-2854	8	TCTTTTCAGAACTGCAGGAGC
miR-286-3p	8	TGACTAGACCTAATACTCGCT
miR-2892	1	GGAGACGGAGGACGGACCACCC
miR-2940*	1	GTCGACAGAGATATAAATCCT
miR-2944	1	TATCACAGCCGTAATTCCTGT
miR-2957	1	TCGAGTTCTGTATGCATGA
miR-2989	6	GCACGCTCATCGAGGACTCTGT
miR-2993	1	CAAGGCTGTTGAGAAGGAGC
miR-29b	10	TAGCACCATTTGAAATTAGTG
miR-2a	359	TATCACAGCCAGCTTTGATGAGCG
miR-2a-1*	72	GTCATCAAAGCCGGATTGTCATAG
miR-2a-2*	31	CTCACAAAGTGGTTGTCATATG
miR-2a-3p	253	TATCACAGCCAGCTTTGATGAGC
miR-2b	914	TCACAGCCAGCTTTGATGAGC
miR-2b-3p	199	TCACAGCCAGCTTTGATGAG
miR-3002	1	TAGAAGATACAGATTGTGGAGA
miR-3003b-3p	1	TTAAATGTTCAAACTGGTGAAT
miR-3012a	1	TCTGGTGGATTTGAGGAAGCTTT
miR-302f	1	TAATCTGATTGCCATGTTT
miR-3049	67	TCGGGAAGGCAGTTGCGGCGGATT
miR-3049-5p	30	TCGGGAAGGCAGTTGCGGCGGA
miR-305	618	ATTGTACTTCATCAGGTGCTCTGG
miR-305-5p	243	ATTGTACTTCATCAGGTGCT
miR-306	3673	ACAGGTACTGAGTGACTCTGAG
miR-306-5p	1	ACAGGTACTGAGTGACTCTAA
miR-306a	1	ACAGGTACTAAGTGACTCTGA
miR-307	43	TCACAACCTCCTTGAGTGAGC
miR-307*	1	ACTCACTCAATCCGGGTGTGATGA
miR-307a-3p	15	TCACAACCTCCTTGAGTGAG
miR-307a-5p	1	ACTCACTCAATCCGGGTGTG
miR-3086-5p	4	TCAGATTGTATGCCCAGTGGAC
miR-30a	1	TGTAAACATCCTCGACTGGAAGC
miR-30b-3p	2	CTGGGAGGACTGGAGGTTTACGT
miR-30c	1	TGTAAACATCCTACACTCTCAGC
miR-30d	3	TGTAAACATCCCCGACTGGAAG
miR-30e	5	TGAACACATCCTTCGCACTGG
miR-31	9857	AGGCAAGATGTCGGCATGTCTGA
miR-31-5p	45	AGGCAAGATGTCGGCATGTCTGT
miR-315	216	TTTTGATTGTTGCTCAGAAAGCC
miR-315-5p	151	TTTTGATTGTTGCTCAGAAAGC
miR-316	65	TGTCTTTTTCCGCTTTGCTGCCG
miR-316-5p	10	TGTCTTTTTCCGCTTTGCTGC
miR-317	9525	TGAACACAGCTGGTGGTATCTCAGC
miR-3176	1	ACTGGCCTGGAGACGCCGG
miR-31a	16	GGCAAGATGTCGGCATGTCTGA
miR-31a-5p	1	TGGCAAGATGTCGGCATGTCTGA
miR-31b	3	AGGCAAGATGTCTGCATGTCTGA
miR-32	3	TATCTGTACATTAATAAGTTG
miR-320	1	AAGAACTGGGTTGAGAAGGGTGA
miR-320a	1	AAAAGCTGGGTTGAGAGGGC
miR-320b	1	AACTGGGTTGAGAAGGGT
miR-320e	9	AAGAACTGGGTTGAGAAGG
miR-322*	1	AGACATCGAAGCGCTGGAAC
miR-326	2	CCTCTGCTGCCTCTGCCTCCAG
miR-3291	1	TAATACGTGATAGTAGAGGTA
miR-34	134	TGGCAGTGTGGTTAGCTGGTTG
miR-34-5p	387	TGGCAGTGTGGTTAGCTGGTTGTG
miR-34b	1	TCGGAAGTGTTGTTAGCTGATTGA
miR-352	1	TGAGTAGTAGGTTGTATAGT
miR-3562	1	TCGGTGCAGTGGCTGATGGA
miR-3577	1	TCTGTTCCCTCTTGGCCTCAG
miR-3597-5p	238	TTTGGTTATCTAGCTGTATG
miR-365*	2	GTGGGACTTTACAGAGGC
miR-3668	1	AATGGTAGAGATTGTAGAAAT
miR-375-3p	1	CTTGTTCGGCGACTGCGT
miR-378	7	ACTGGACTTGGAGTCAGAAGGC
miR-378b	1	CTGGACTTGGAGTCAGAAGGC
miR-378d	1	AGCGGACTTGGATCAAGAAA
miR-378f	1	ATTGAACTTGGAGCAGAGAG
miR-3825-3p	1	ACGGTTCGGAGAAGAACAAG
miR-3828-5p	1	TCGGAACTGCAGGATCAGT
miR-3845-5p	3	TCAATGTCCACACGGGCTTGG
miR-3860-3p	1	TTCTGTACAATGAAACAGTGC
miR-3870-5p	2	TCAAGGCATATACGAGGAAAA
miR-3886-3p	1	TATCGGTTGTATTCAGTTGA
miR-3887-3p	1	TGGATGCATTTTTATTACCAA
miR-3894-3p	2	TCGGATCTATTGGAATAATT
miR-3925-5p	1	AAAATGGACTGAAAGTGGAGCC
miR-3926	17	TGGTGCAGAAAGCAGGCAGGA
miR-3955-5p	1	TATGCTTGGCTGATCCTCTCAC
miR-3960	1	TGAGCGGCGGCGGGGGGGGGGG
miR-3963	1	CGAATCCCACTTCTGACA
miR-3968	43	TCGAATCCCACTTCTGACACCA
miR-4000c-5p	1	TGAAATTCTTGCTTGGAACGGA
miR-4001i-5p	2	GAGGAACTTGCCAAGGAGACGG
miR-4006c-5p	1	TGGAAGATGTCGAATAAGGG
miR-4011a-3p	1	CGGTTTTTGCTCTTCAACATGC
miR-4018a-5p	1	CGGATCATTGTTGGACTG
miR-4018b-5p	1	AGAATCAATTCTGTGGAAGG
miR-4020a-5p	1	TGTGATTATGATCTGGTGCA
miR-4028-3p	1	TTTATGATTTTGTTGTTA
miR-4067-5p	1	CAAGGAACTGAATAAGCACG
miR-4072-3p	1	AAAATGGACTTCTTGATAGAAC
miR-4077b-5p	3	CAAGTTGGAATTTGATTAGCCA
miR-4090-3p	1	TGGTAGTTGGTTGTTGTTGG
miR-4101-3p	1	AAGGATTGCCTGTATATGTGG
miR-4104-5p	8	ACGTGAAATTGTTGAAAGGG
miR-4107-5p	1	ATGCACCAAATTGATTGTTGG
miR-4117-5p	1	TGGTGTGAATGTAAAGAAAG
miR-4127-3p	1	TAGACATCTGTGAGAGAAGTG
miR-4128-3p	3	TTTTGGGTAGAACTGCAGAGGA
miR-4133-3p	1	CATTGTTGGTTTTCTTGTAGC
miR-4143-5p	1	CATGTTTTGAGATAATTATT
miR-4154-3p	3	ATTGTTGGTTTTCTTGTAGC
miR-4166-5p	1	TCGGGAAAATTCAAATGGC
miR-4167-5p	2	TATATGTTGACTGGAATGCC
miR-4180-3p	1	GAATCGTACTGTATACAGT
miR-4193-5p	1	ATGTTTAACAATATCACTT
miR-4417	1	GGTAGTCTTCCCGGACGGGA
miR-4418	1	CACTGCAGAGTCTCAGAAGA
miR-4419b	1	GAGGACTAGAAGGAAGAGGA
miR-4429	1	AGTAGCTGGGCTGAGAGG
miR-4443	1	TTCGGAGGCGTGGGTTTAT
miR-4444	1	CTCGGGATTGGAAGAAGCGG
miR-4466	1	CGGTGTGGGTCCGGGCGGGG
miR-4487	1	AGAGCTGGCTGAAGGACACG
miR-4496	1	GAGGAAACTGACGGTAGAGAGGGG
miR-4504	27	TGTAGACGATAGAGATGACATG
miR-4507	1	CCGGGTTGGGTGGGGTGCGG
miR-4513	1	AGACTGGCGCGGCTGGAAGCCCAT
miR-4557	1	AAAATGCTTCCAGTGAGTGGGC
miR-4611	1	TTGAGAGGTCCAGAAGGTGGTAG
miR-4614	1	TACGGGAGAATTTGGCAGAGGG
miR-462	1	TAACGGAACCCATAATGCAGCTG
miR-4656	2	TGGGCTGACGGCAGAGACCCTGT
miR-4659a-3p	1	TTTCTTCTTGGACATCGAACGG
miR-4666-5p	2	CTATATGTCAGATTAGTATGC
miR-466i-5p	2	TGGTCTGTATGTGTGTGTGTGT
miR-4687-3p	1	TGGCTGTTGAGAAGGGCAGGC
miR-4701-3p	1	ATGTAGTGATGGGTGTAGTT
miR-4768-3p	1	CACAGGAGATTCAGTAGATAAT
miR-4798-5p	1	TTCGGTATTCTGTTGTAATTGC
miR-4830c	1	TCTTGGAGAGCCAGAAGAAGG
miR-485	2	AGAGGCTGGCCGTGATGAATTCG
miR-4863*	3	GCCATCTTGCTGTTGTCAT
miR-493*	1	TTGTTGCATGGCAGGCTTTCT
miR-494*	1	GAGGTTGTCCGTTGCTGTCTTCTA
miR-5097	1	GGGTTCAAGTCCCTGTTCGGGCGCCA
miR-5106	23	GGGTCTGTAGCTCAGTTGGTTAGAG
miR-5108	3	GTAGAGCACTGGATGGGC
miR-5119	2	CATCACATCCTGGGGCTG
miR-548ah	1	AAAAGTGATTTCAGTGTTCGGA
miR-556-5p	1	GATGAACTTATTGAAATGGG
miR-58	2	TGTGATCATTCAGTACGGCATAT
miR-63h	3	TCCGGAACATTCAAGCGAGCGAAG
miR-650	1	AGTAGGCAGCTCGTCGGGC
miR-650d	1	ATGGGGACAGTGCTGTGGGGAC
miR-666	2	AGCGGGCACAGCAGGAGA
miR-698	4	CTTTCATCGTTTCCTTACT
miR-7	830	TGGAAGACTAGTGATTTTGTTGTT
miR-7*	1	TCAACGAATCAATGGACTCCTGC
miR-7-5p	602	TGGAAGACTAGTGATTTTGTTGT
miR-709	3	TGGAGGCAGAGGCAGCAGAGG
miR-71	619	TGAAAGACATGGGTAGTGAGATG
miR-71-3p	174	TCTCACTACCTTGTCTTTCATG
miR-71c	259	TGAAAGACATGGGTAGTGAGA
miR-72	4	AGGCAAGATGTTGGCATGTCTGA
miR-720	11	ATCTCGCCGGTGCCTCCA
miR-739	184	AGGACTGACGTGGAGAAGGGT
miR-74	2	TGGAATGGAAATGGCAGTCAGA
miR-750	1521	CCAGATCTAACTCTTCCAGCTCA
miR-765	1	TGGGAGGAGAGCTGAAAGTGCTG
miR-79	7	TAAAGCTACATTACCGAAGTCA
miR-797*	1	TTTTTCAGTTGGTTTCTGTGAAGC
miR-8	44139	TAATACTGTCAGGTAAAGATGT
miR-8-3p	199517	TAATACTGTCAGGTAAAGATGTC
miR-8-5p	76226	CATCTTACCGGGCAGCATTAGA
miR-80	17	TGAGATCATTGTGAAAGCCGA
miR-81	13	TGAGATCATCGTGAAAGCTGA
miR-81*	55	CGGGTTTCACAGTGATCTGCCAGA
miR-82	1	TGAGATCATCGTGAAAGCCGA
miR-87	436	GTGAGCAAAGTTTCAGGTGTGT
miR-872	1	CAAGGTTATGTGTTTACTCAG
miR-87a-3p	11	GTGAGCAAAGTTTCAGGTGTG
miR-87b	2	GTGAGCAAAGTTTCAGGAGTGT
miR-87b-3p	3	GTGAGCAAAGTTTCAGGTGTGTT
miR-881	1	TAGTGTGTCTTGTTCTGATAGA
miR-8a	3	TAATACTGTCAGGTAACGATG
miR-9	12877	TCTTTGGTTATCTAGCTGTATG
miR-9*	74	ATAAAGCTACATTACCGAAGTC
miR-92	1	GATTGCACTATTATTGCC
miR-92*	1	TGGAAAATATCTATGCCGTC
miR-927-3p	79	CAAAGCGTTTGACTTCTGAAAC
miR-927-5p	324	TTTAGAATTCCTACGCTTTGCC
miR-929	6	AAATTGACTCTAGTAGGGAG
miR-929-5p	47	AAATTGACTCTAGTAGGGAGT
miR-92a	42	TATTGCACTTGTCCCGGCCTAT
miR-92b	498	AATTGCACTTGTCCCGGCCTGC
miR-92c	1	ATTGCACTTGTCCCGGCCTGC
miR-932	21	TCAATTCCGTAGTGCATTGCAG
miR-932-5p	14	TCAATTCCGTAGTGCATTGCAGT
miR-959-5p	1	TTAGTAGCGCGGGTTGATAATGT
miR-965	224	CGGGAAAAGTTATAGCGATTATG
miR-965-3p	1	TAAGCGTATAGCTTTTCCCCTT
miR-971	6	TTGGTGTTCTACCTTACAGTG
miR-976-3p	5	TTCGATTTGTATATCATCAAGC
miR-979-3p	45	TTTTTCGCGAACTCAGGCATAA
miR-981	1	TTCGTTGTCAACGAAACTCAGAAG
miR-981-3p	771	TTCGTTGTCGACGAAACTCAGAAG
miR-989-3p	1	TGTGATGTGACGGTTGAAT
miR-993*	9	CTACCCTGTAGATCCGGGCTTATG
miR-993-3p	35	GAAGCTCGTCTCTACAGGTATC
miR-993-5p	252	TACCCTGTAGTTCCGAGTTTG
miR-994	1	TGAGGAAATAGAAGCGTA
miR-995-3p	1	AAGCAGCACATGATTCGGC
miR-996	77	TGACTAGAGTTACACTCGTCA
miR-998-3p	4	TAGCACCATAGCATTCAGCTT
miR-998-5p	1	TACTGAATTACTGATGAGC
miR-99a	5	AACCCGTAGATCCGATCTTGT
miR-9a	184	TCTTTGGTTATCTAGCTGTATGAT
miR-9a*	12	ATAAAGCTAGGTTACCGAAGTTA
miR-9a-3p	2	TAAAGCTAGGTTACCGAAGTTA
miR-9a-5p	6915	TCTTTGGTTATCTAGCTGTATGA
miR-9b	23	TCTTTGGTGATGTAAGCTGTATGC
miR-9b-3p	23	ATAAAGCTATATTACCAAAGCA
miR-9b-5p	2584	TCTTTGGTGATGTAAGCTGTATG
miR-9c*	7	TCTTTGGTATGCTAGCTG
miR-9c-5p	189	TCTTTGGTATGCTAGCTGAAG
miR-9d-3p	7	ATAAAGCTACATTACCGAAG
miR-9d-5p	18	CTTTGGTGATGTAAGCTGTATGA
miR-iab-4-5p	445	ACGTATACTGAATGTATCCTGA
miR-iab-5p	1	TTACGTATACTGAAGGTATACCGG
miR-iab-8	1	TTACGTATACTGAAGGTATAC
