# Supplementary material for: Characterization and Comparative Analysis of Small RNAs in Three Small RNA Libraries of the Brown Planthopper (Nilaparvata lugens)
Source: PLoS One. 2012 Mar 6;7(3):e32860. doi: 10.1371/journal.pone.0032860 (PMC3295781; doi:10.1371/journal.pone.0032860)
Supplement: Table S2 — The conserved miRNAs and their expression level in CX. (XLS) [file pone.0032860.s003.xls]

## Sheet: Sheet1
conserved miRNA name	reads	sequence
bantam	308236	TGAGATCATTGTGAAAGCTGAT
bantam*	45	TGAGATCATTATGAAAGCTGA
bantam-3p	73	TGAGATCATTATGAAAGCTGAT
bantam-b	125	TGAGATCATTGCGAAAGCTGAT
bantam-c	1	TGAGATCATTGTGAAAGTTTA
let-7	11449	TGAGGTAGTAGGTTGTATAGTA
let-7*	1	CTGTACACCCTGCTAACTTTCCA
let-7-3p	115	CTGTACAGCCTGCTAACTTTCCT
let-7-5p	54311	TGAGGTAGTAGGTTGTATAGT
let-7b	4	TGAGGTAGTAGGTTGTGTGGTT
let-7c	31	TGAGGTAGTAGGTTATATAGT
let-7d	8	TGAGGTAGTAGGTTGTAAAGT
let-7e	29	TGAGGTAGTAGGTTGTTTAG
let-7f	12	TGAGGTAGTAGATTGTATAGT
let-7g	6	TGAGGTAGTAGTTTGTATAG
let-7k	1	TGAGGTAGTAGATTGAATAGTT
miR-1	3955	TGGAATGTAAAGAAGTATG
miR-1-3p	1459117	TGGAATGTAAAGAAGTATGGAG
miR-1-5p	13	CCGTGCTTCCTTACTTCCCATA
miR-10	883	ACCCTGTAGATCCGAATTTGT
miR-10*	288	AAATTCGGTTCTAGAGAGGTTTG
miR-10-3p	179	CAAATTCGGTTCTAGAGAGGTTT
miR-10-5p	571	ACCCTGTAGATCCGAATTTGTT
miR-100	15793	AACCCGTAGATCCGAACTTGTG
miR-100-5p	24	AACCCGTAGATCCGAACTTGTGAA
miR-1000	91	ATATTGTCCTGTCACAGCAGTA
miR-1000-5p	242	ATATTGTCCTGTCACAGCAGT
miR-1012-5p	1	AGGGTAGAACTTTGATAAGA
miR-1016-5p	1	TAGGTATAGAGAGGATAATGTA
miR-107	1	AGCAGCATTGTACAGGGCTA
miR-10a	7855	TACCCTGTAGATCCGAATTTGT
miR-10b	20	TACCCTGTAGTTCCGAGTTTGA
miR-10c	9	TACCCTGTAGATCCGGGCTTAT
miR-1175	69	TGAGATTCACTCCTCCTACTTACT
miR-1175*	59	TGAGATTCACTCCTCCTACTT
miR-1179	2	AAGCATCACTTTCTTTGGTTGG
miR-1185	32	AGAAGGATACCATTTGTAGAT
miR-1187	3	TATCGTGTGTGTGTTTGTGTGAC
miR-1194	2	GAATGAGTATACTCTAAATCCT
miR-12-5p	20	TGAGTATTATATCAGGTACTGG
miR-122	7	TGGAGTGTGACAATGGTGTTTG
miR-1231	1	CTCGTCTGGGCGAGAGAGCTGC
miR-124	31	TAAGGCACGCGGTGAATGC
miR-124-3p	1	TAAGGCACGCGGTGAATGCCAAT
miR-1246	4	AATGGATTGTTTGGGGGAGGC
miR-125a	1	TCCCTGAGACCCTAATCTGTG
miR-125b-5p	614	TCCCTGAGACCCTAATTTGTGA
miR-1260	21	ATCCCACCGCTGCCACCA
miR-1261	5	ATGGATAAGGCGTCGGACTTC
miR-1268	1	CGGGGAGTGGTGGTGGGG
miR-1290	1	ATGGATTTTTGGATACGGT
miR-1293	1	TGAGTGTGGTCTGGAGAATTGTGC
miR-1298	1	TTCATTCGGCTGTAAGTGCA
miR-1306	1	AAGATTGGCTCTGAGTGGCG
miR-1327	1	TTAAAATGCTGTTAAATGTTGATT
miR-133	30	TTGGTCCCCTTCAACCAGCTG
miR-133-3p	133	TTGGTCCCCTTCAACCAGCTGT
miR-133-5p	6	AGCTGGTTGAACCCGGGCCAAA
miR-1331	1	TAGGGTGGGAGGTTGGATGGTG
miR-1339*	1	TGAAAACTCCTTCTCGCATGCA
miR-133a	4	TTTGGTCCCCTTCAACCAGCTG
miR-133b	1	TTGGTCCCCTTCAACCAGC
miR-133b-5p	2	TGACTGCTGGGAGGGTGAATC
miR-1357	10	AGATTATGAGAGCTGAGGGCT
miR-135a	2	TATGTCTTTCATCTCTGTGGAA
miR-137	182	TTATTGCTTGAGAATGCGCGT
miR-137-3p	16	TATTGCTTGAGAATACACGTAG
miR-1370	2	GACGACGAGGATGAAGATGA
miR-1376	1	TAGAAAGTTGGTTGTGTTGAA
miR-137b	156	TTATTGCTTGAGAATGCGCGTAG
miR-1399	1	TGAATAGATGTGATTGTAAT
miR-13a	141	TATCACAGCCATTTTTGACGTAC
miR-13a-3p	359	TATCACAGCCACTTTGATGAAC
miR-13b	411	TATCACAGCCATTTTTGACGTACC
miR-13b-3p	1	TATCACAGCCATTTTGGACGTACC
miR-14	4709	TCAGTCTTTTTCTCTCTCCTAT
miR-14-3p	2721	TCAGTCTTTTTCTCTCTCCT
miR-140	1	ACCACAGGGTAGAACCACGG
miR-141	2212	AATACTGTCAGGTAAAGATGTC
miR-1419b-2*	2	TGATATCGTGCATCCAGACTGC
miR-1419c*	1	TGATATCGTGCATCCAGACCGC
miR-1421ai	5	AGCAACGTCGGGTGTGGTCAGT
miR-1422f*	1	AAGATATGGTCATGACGATG
miR-1422i	1	AACTACTGCATCGAATTGATC
miR-143	2	TGAGATGAAGCACTGTAGCTCT
miR-146a	1	TGAGTAATGAATTCCATGTCGGTT
miR-146b	2	TCGAGAACTGAATGCAATAGC
miR-147	1	TGTGTGGGGAGATGCTCTG
miR-151b	1	TCGGACGAGCTCACAATCTG
miR-153*	1	TGATTTTTGTGTTAGGCAAC
miR-1582	3	TCGAAAGAGAGCCTGGACACAG
miR-1587	1	CGGGCTGGGCGAGGCTGGCA
miR-16	2	AATAGCAGCACGTAAATATTGGCGT
miR-1692	7	CGTAGCTCAGATGGTAGA
miR-1711	1	TTGCCACTGCTGCATCTCTTGC
miR-1764	5	AGCTGCTTGTTGGATAGGAGC
miR-1777	1	GAGGGCGGTGCGAGGGCGGT
miR-1788-3p	1	CCGGCAGCGAAAGGAAGTG
miR-1819	27	TGGATTAGATTTAGCTTGATGA
miR-181a	3	AACATTCAACGCTGTCGGTGAG
miR-181b	1	AACATTCATTGCTGTCGGTGGG
miR-181b-1*	1	TTCCACTGAACAGATTAATGC
miR-181d	1	AACATTCATTGTTGTCGGTGGG
miR-182	73	CTTGGCACTTGAAGAATTCACT
miR-183	92	AATGGCACTGGGAGAATTCACGG
miR-184	429336	TGGACGGAGAACTGATAAGGG
miR-184-3p	485455	TGGACGGAGAACTGATAAGGGC
miR-184-5p	28	CCTTATCATTCTCTCGGCCAGT
miR-1841	1	CAGAGGAAAGCAGGACGGTAAC
miR-1845	1	CAGACTGCGCCCGGAGAAGA
miR-184b	4473	TGGACGGAGAACTGATAAGGA
miR-1890	2	TGAAACCTGTTGATTAGGACGT
miR-190	223	AGATATGTTTGATATTCTTGGTT
miR-190-5p	305	AGATATGTTTGATATTCTTGGTTG
miR-191	1	CAACGGAATCCCAAAAGCAG
miR-191*	1	GCTCGCAGTTGGATCTGTG
miR-1912-3p	1	CATAGAACATGGAGCTGAGA
miR-193	13	TACTGGCCTGCTAAGTCCCAAG
miR-1947	26	AGGACGAGAACTGATTGCTG
miR-1957	79	CAGTCGGTAGAGCATGAGA
miR-199b-5p	1	GTGTTTAGGAATCTGTGTC
miR-1a	31	TGGAATGTAAAGAAGTACGG
miR-1a*	1	CCGTGCTTCCTTACTTCCCA
miR-1b	108	TGGAATGTTAAGAAGTATGGA
miR-1b-3p	1	TGGGATAGATAAAGAAGTATGGA
miR-1c	57	TGGAATGGAAAGAAGTATGGA
miR-200b*	24	CATCTTACTGGGCAGCATTAG
miR-2013	1	TGAAGCACATTAGCAGTGGTTC
miR-2042*	3	TCGTAGATTTGATGATTGATGAAG
miR-206	101	TGGAATGTAAGGAAGTATGG
miR-21	8	TAGCTTATCAGACTGGTGTTGGC
miR-210	284	CTTGTGCGTGTGACAGCGGCT
miR-210*	106	AGCTGCTGGACACTGCACAAGA
miR-210-3p	76	TTGTGCGTGTGACAGCGGCTAT
miR-210-5p	30	AGCTGCTGGACACTGCACAAGAT
miR-215	1	ATAACCTATGACTTAGACAGC
miR-2176	1	AGAGAAATTCTGATTGCAGAA
miR-219-5p	2	TGATTGTCCAAACGCAATTCTTG
miR-2218b*	1	AAATGTCTAGTTTGTAGAGA
miR-2231*	1	AACGGCCAAAAACTGCAGGGAC
miR-2243	3	TGATAATGAATTCTGTGGACGTC
miR-228	42	AATGGCACTAGAAGAATTCACGG
miR-2315	11	CGCAGAATTTTTGGTAGTCGG
miR-2378	1	TGTGGGTTGCTGAACAACGGT
miR-2435	1	TGACTCGAATAACTTTTGGC
miR-2441	1	ACGGGACAGGAATGGGAC
miR-2449	1	TGGGCAGGAGTGAGCGGGCT
miR-2462	1	CAAGGATTGGCTGAACTGG
miR-2476	20	TCCGTTGTAGTCTAGCTGGTTAG
miR-2477	1	GTGGATATGATGATATGATGACG
miR-2478	122	TCGTATCCCACTTCTGACACCA
miR-2480	1	ATTGTCTGGTATTCTTATGA
miR-2491-3p	3	CAACAACAGCTGCAGGAACA
miR-2517a	1	TAGTGGTTCTGGTGGATTTGAAA
miR-252	3870	CTAAGTACTGGTGCCGTTAGGA
miR-252-5p	1119	CTAAGTACTGGTGCCGTTAGGAG
miR-252a	49	CTAAGTACTGGTGCCGTTAGGAGT
miR-252a-5p	2	CTAAGTACTGGTCCGTTAGG
miR-252b	99	TTAAGTAGTAGTGCCGTAGA
miR-263	1	GGAAATGGCACTGGAAGAATTCAC
miR-263a	75623	AATGGCACTGGAAGAATTCACGG
miR-263a-5p	29308	AATGGCACTGGAAGAATTCACGGG
miR-263b	6254	CTTGGCACTTGAAGAATTCACAG
miR-263b-5p	2754	CTTGGCACTTGAAGAATTCAC
miR-266	2	AGGTTAGACTTTGAGCAAGC
miR-2723	1	ACAAGCAGTGGAGTATGTG
miR-275	1468	TCAGGTACCTGAAGTAGCGCG
miR-275-3p	8092	TCAGGTACCTGAAGTAGCGCGCG
miR-276	2147	TAGGAACTTCATACCGTGC
miR-276*	2	AGCGAGGTATAGAGTTCTTAAC
miR-276-5p	8	AGCGAGGTATAGAGTTCCTACGAC
miR-2765	18426	TGGTAACTCCGAACCACCGTTGGC
miR-2766	1	TGACGTCTTGTCGGTGGTG
miR-276a-3p	30581	TAGGAACTTCATACCGTGCTTT
miR-276a-5p	1	AAGCGAGCTATAGAGTTCCTACGAA
miR-276b-3p	2	TAGGAACTTAATACCGTGCT
miR-277	955	TAAATGCACTATCTGGTACGAC
miR-277-3p	1227	TAAATGCACTATCTGGTACGACA
miR-2779	9	TCATATCCGGCCCGGAGGACCA
miR-278-3p	253	TCGGTGGGACTTTCGTCCGTCT
miR-2788	14	TGGGGTTTCTAGCGGCATATG
miR-279	4797	TGACTAGATCCACACTCAACA
miR-279-3p	197	TGACTAGATCCACACTCAACAA
miR-2796	107	GTAGGCCGGCGGAAACTACT
miR-2796-3p	2021	GTAGGCCGGCGGAAACTACTTGC
miR-2796-5p	1	AGGGGTTTCTTTCGGCCTCCAG
miR-279a	12	TGACTAGATCCACACTCAT
miR-279b	6	TGACTAGATCTACACTCAACA
miR-279c	3151	TGACTAGATCCTTACTCGTCTG
miR-27b	1	TTCACAGTGGCTAAGTTCTGA
miR-281	166	AAGAGAGCTATCCGTCGAC
miR-281-1-5p	5	AAGAGAGCTGTCCGTCGACAGTA
miR-281-2-5p	17745	AAGAGAGCTATCCGTCGACAGT
miR-281-3p	124	CTGTCATGGAGTTGCTCTCTTT
miR-2832	2	TTGGATAGTGGTTTAGCGATGGC
miR-2833b	1	TGATGATTGGAAACTGTAGTTTT
miR-285-3p	16	TAGCACCATTTGAAATTAGTGC
miR-2854	3	TCTTTTCGGAACTGCAGGAGG
miR-2856*	1	CTGTCTGTGGTTGAGGATG
miR-286-3p	1	TGACTAGACCTAATACTCGCT
miR-2882	1	CGGCCCGGGCCCCTCCCTCTG
miR-2940*	2	GTCGACAGAGATATAAATCCT
miR-297	1	ATATACTGTGTGCATGTGATC
miR-2981	1	ACGGGCCGGGCGGGTAGTGG
miR-2989	3	GCACGCTCATCGAGGACTCTGT
miR-2993	2	CAAGGCTGTTGAGAAGGAG
miR-29a	2	TAGCACCATTTGAAATTAGA
miR-29b	44	TAGCACCATTTGAAATTAGTG
miR-2a	298	TATCACAGCCAGCTTTGATGAGCG
miR-2a-1*	147	GTCATCAAAGCCGGATTGTCATAG
miR-2a-2*	48	CTCACAAAGTGGTTGTCATATG
miR-2a-3p	303	TATCACAGCCAGCTTTGATGAGC
miR-2b	1449	TCACAGCCAGCTTTGATGAGC
miR-2b-3p	245	TCACAGCCAGCTTTGATGAG
miR-2b-5p	1	TCATCAGAGTTGGTTGTCG
miR-2c	3	TATCACAGCCACTTTGATGAAG
miR-3000	1	CGGCACTTAGATGAAGAACA
miR-302d*	1	AATTTAACATTGAGCACTTGC
miR-3049	160	TCGGGAAGGCAGTTGCGGCGGATT
miR-3049-5p	82	TCGGGAAGGCAGTTGCGGCGGA
miR-305	247	ATTGTACTTCATCAGGTGCTCTGG
miR-305-5p	148	ATTGTACTTCATCAGGTGCT
miR-3055	3	GCAGTTCGGATAAGCGGTGGT
miR-306	3075	ACAGGTACTGAGTGACTCTGAG
miR-307	65	TCACAACCTCCTTGAGTGAGCG
miR-307*	2	ACTCACTCAATCCGGGTGTGATG
miR-307a-3p	15	TCACAACCTCCTTGAGTGAG
miR-307a-5p	1	ACTCACTCAATCCGGGTGTGA
miR-3086-5p	1	TCAGATTGTATGCCCAGTGGAC
miR-3096-5p	1	TGGCACACGGATGAGACCT
miR-309a-5p	1	AGAGGAACTCGAGCGGCGT
miR-30a	2	TGTAAACATCCTCGACTGGAAG
miR-30e	9	TGAACACATCCTTCGCACTGG
miR-31	12631	AGGCAAGATGTCGGCATGTCTGA
miR-31-5p	191	AGGCAAGATGTCGGCATGTCT
miR-3112*	1	CAGATTGTCTCTTTTTGCA
miR-3115	1	TTGTGGGTTTACTAAGATTGGT
miR-3119	4	TGGCTTTTAAATTTGACGC
miR-3125	1	TAGAGGAAGCTGTAGAAGCAGC
miR-315	334	TTTTGATTGTTGCTCAGAAAGCC
miR-315-5p	183	TTTTGATTGTTGCTCAGAAAGC
miR-3159	1	TAGGATTACAATGTCGGCGGAG
miR-316	96	TGTCTTTTTCCGCTTTGCTGCCG
miR-316*	1	TGTCTTTTTCCGCTTTGCTGCT
miR-316-5p	14	TGTCTTTTTCCGCTTTGCTGC
miR-317	22080	TGAACACAGCTGGTGGTATCTCAGC
miR-317-3p	1	TGAACACAGCTGGTGGTATCAGC
miR-3176	1	ACTGGCCTGGAGACGCCGG
miR-31a	18	GGCAAGATGTCGGCATGTCTGA
miR-31a-5p	3	TGGCAAGATGTCGGCATGTCTGA
miR-31b	3	AGGCAAGATGTCTGCATGTCTGA
miR-3201	7	TGGGACATGAAGAAAAATA
miR-320a	1	AAAAGCTGGGTTGAGAGGGC
miR-320e	1	AAGGACTTGGGTTGAGTAGG
miR-3291	2	TAATACGTGATAGTAGAGGT
miR-3387*	2	ATATTAATGAATAATGACGTG
miR-33a	1	GTGCATTGTAGTTGCATT
miR-34	476	TGGCAGTGTGGTTAGCTGGTTG
miR-34-5p	958	TGGCAGTGTGGTTAGCTGGTTGTG
miR-3432	1	TCCAGGGATCTTTGTTGTGCTG
miR-3487	1	TCGCTGGAACTGTTTTGGCTCA
miR-3488	1	GCCCCGGTAGCTTGTAGG
miR-3499	1	TACTGAATCCGTCTGAGAATGT
miR-34a	1	TGGCAGTGGTTAGCTGGTTGTG
miR-351*	1	TGTGAAGAGGCGCTGGAAC
miR-3562	1	TCGGTGCAGTGGCTGATGGA
miR-3577	1	TCTGTTCCCTCTTGGCCTCAG
miR-358	1	ATTGGTATCGCCTGTGATGGTT
miR-3597-5p	234	TTTGGTTATCTAGCTGTATG
miR-3607-3p	1	ACTGTAAATTTTTCTGATGC
miR-3647-3p	2	TGAAAATTTTTGTTGCTCTGAGC
miR-3682-3p	1	TGATGATATAGTGGAGGTGG
miR-370	1	GCCTGCTGGGGTGGAACCTGGT
miR-3730	1	ACAACGAGTGTGGAATTGGTG
miR-375-3p	3	TTTGTATAGTTTGGCTTCAGTA
miR-376a	1	ATCATAGAGAAACTCGAGT
miR-378	3	ACTGGACTTGGAGTCAGAAGGC
miR-378d	1	AGCGGACTTGGATCAAGAAA
miR-3799	8	AACGGATAATGATCAGACTCGAT
miR-380	1	TTTGTTCAAAATGGTCCACTCTT
miR-3842-5p	1	TCAGGAGGAAAAAGGAGTCGC
miR-3878-5p	1	TGGACGGAGAACTGATATTTT
miR-3894-3p	1	TCGGATCTATTGGAATAATT
miR-3896-3p	1	AACGGACAAACGGATCATGGT
miR-39*	1	ACCTGATTTCGCTGGTAGTA
miR-3900-3p	2	AAGAGAGTGTGATCTGGTTTG
miR-3904-5p	2	AGGATAATAGTTAATAAGCTG
miR-3914	2	AAGGAACCGAATATGAAGAAGC
miR-3926	10	TGGTGCAGAAAGCAGGCAGGA
miR-3955-5p	1	TATGCTTGGCTGATCCTCTCAC
miR-3961	2	GGCCCATTAGCTCAGTTGG
miR-3963	5	TCGAATCCCACTTCTGACACC
miR-3966	1	AGACAGACAGCTGTAGAATGT
miR-3968	187	TCGAATCCCACTTCTGACACCA
miR-3970	1	GAGGATTGTAGTTTAGCATT
miR-4-3p	1	ATAAAACTAGACAAGCACTTG
miR-4000b-5p	1	TTGAAACTTGAAGGAACGGG
miR-4012-5p	2	AAGACTCATGTTCATGCTAGGC
miR-4016-3p	1	TGTTCTGTAGATCTTGAAGGC
miR-4018b-5p	1	AGGAATATGCTGTGGAAG
miR-4020a-5p	1	TGTGGTTAAGTCGGTGGCTG
miR-4034-5p	1	GCCCAGTGCTCTGAATGT
miR-4072-3p	7	AAAATGAATTTTGACAAAA
miR-4077b-5p	5	CAAGTTGGAATTTGATTAGCCA
miR-4082-3p	1	ATTCATGTTTGGAGTTGATC
miR-4088-5p	1	ATACTATGATGAATGTTGC
miR-4101-3p	20	AAGGATTGCCTGTATATGTGG
miR-4104-5p	24	ACGTGAAATTGTTGAAAGGG
miR-4128-3p	8	TTTTGGGTAGAACTGCAGAGGA
miR-4133-3p	7	CATTGTTGGTTTTCTTGTAGC
miR-4138-5p	1	TAGATGAATGGATAACTGA
miR-4140-3p	1	ACCAGATGATCGATGACATACG
miR-4144-5p	4	ATCGTCTGATCGTTCGGAAG
miR-4145-3p	4	AATGGAATTGTTGCATGGGGG
miR-4154-3p	9	ATTGTTGGTTTTCTTGTAGC
miR-4167-5p	1	TTGAGTAGAACTGGAATGCA
miR-4168-3p	1	GTGGAAGAACTTGATTTATT
miR-4171-5p	5	ATGACTCTCTTAAGGTAGCC
miR-4175-3p	2	GGGATGTAGCTCAGATGGTAG
miR-4191-5p	1	AATATTTATGATCGTAACAAT
miR-4194-3p	1	TTGGTCTGTATGTGTGTGTG
miR-4212-3p	1	AGACTAACTCAAACGTTTCA
miR-423-5p	1	TGAGGGGCAGAGAGCGAGACT
miR-4301	1	TCGCTCTATCTTCACTTGGA
miR-4417	1	CGGTGGGCTTCCTGAAGGGC
miR-4419b	1	AAGGCTGAAGGAATGAATGG
miR-4434	2	AGAAGAAGGAAAAGTAGAA
miR-4443	2	TTCGGAGGCGTGGGTTCG
miR-4444	1	CACGTGATTGGACAGAGGCG
miR-4448	2	GGCTCGTTGGTCTAGGGG
miR-4450	1	GTGGGGACTTGGAGAAGAGAGTGA
miR-4451	1	TGGTAGAGCTGTGGACTG
miR-4454	2	ACGGATCCTGGTCACGGCACCA
miR-4458	3	ATAGGTGAGGTGTGGAAGC
miR-4499	1	AAGAAGTGAGAGGAGGGAG
miR-4504	57	TGTAGACGATAGAGATGACATG
miR-4530	1	GCCAGCAGGACGAGGAGAG
miR-4531	1	AATGGATAAGGCTTCGGA
miR-458	5	ATTGCTCTGTTGAATGGTACTT
miR-4614	2	TACGGGAGAATTTGGCAGAGGG
miR-462	1	GTAACGGAACCCATAATGCAGC
miR-4656	1	TGGGCTGACGGCAGAGACCCTGT
miR-4666-5p	2	CTATATGTCAGATTAGTATGC
miR-4669	1	TGTGACCGTGGAAGTTGGAGGAGC
miR-466i-5p	3	TGTGTGTGTGTGTGTGTGTG
miR-4716-3p	1	AAGGGGGAAGGAAAACAGGAGC
miR-4766-5p	2	TCTGAAAGGCAGTGTTGAT
miR-4770	2	TGAGATGACATTGTAGAAGT
miR-4786-5p	1	TGAGACCAGGACTGGAAGCAGCTC
miR-4791	3	AGGATATGATGACTCTAACA
miR-4798-5p	1	TTCGGTATTCTGTTGTAATTGC
miR-4811	1	AATTACACTCGTATTTTCGC
miR-4818e*	1	CCTTTATACTGTGTGCATGG
miR-4863*	1	GAGCATTTTGTATTGTAGC
miR-493*	1	TTGTACATCGTCAGGCTATCG
miR-500	1	AATGCACCTGGGCAAGGGTTC
miR-509-3p	1	TGATTGACAACTGTAACGG
miR-509-5p	4	CTACTGCAGACATTGACAACA
miR-5097	4	GTTCATGTCCCTGTTCGGGCGCCA
miR-509a	1	TGAATTGATCAAGTCTGCAGGTAGA
miR-5106	13	GGGTCTGTAGCTCAGTTGGTTAGAG
miR-5108	6	GTAGAGCACTGGATGGGC
miR-5119	2	TCATCACATCCTGGGGCTGG
miR-514	1	GTTGATACTTTTGTAGTAGA
miR-548an	1	AAAAGTTGCATTGTGGGTTTTC
miR-548f	2	AAAAACTGTAATTTCTCCTTC
miR-562	1	AATGTACGCTGTACCATTAG
miR-564	1	AGGCACGGTGTGGAAGGC
miR-60*	1	AACTAGAACAGGTGACATAAGATAC
miR-622	1	ACAGTCTGATGGGTGGAGG
miR-626	1	AACTGTCCGAAAAGTCTCATT
miR-63h	2	TCCGGAACATTCAAGCGAGCGAAG
miR-676	3	CATTGTCCTGAGGTTGTTGAGTG
miR-698	36	CTTTCATCGTTTCCTTACT
miR-7	3018	TGGAAGACTAGTGATTTTGTTG
miR-7-5p	1874	TGGAAGACTAGTGATTTTGTTGT
miR-71	500	TGAAAGACATGGGTAGTGAGATG
miR-71*	1	TTCTCTCTATCCTTGTCTTCCA
miR-71-3p	220	TCTCACTACCTTGTCTTTCATG
miR-71c	274	TGAAAGACATGGGTAGTGAGA
miR-72	1	AGGCAAGATGTTGGCATAGCTGA
miR-720	23	ATCTCGCCGGTGCCTCCA
miR-739	434	AGGACTGACGTGGAGAAGGGT
miR-741-5p	1	TACATAGATTCGTCCCTTA
miR-745a	1	AGCGGCCTGATGATAGAACTT
miR-750	1977	CCAGATCTAACTCTTCCAGCTCA
miR-76	1	TTCGTTGTTGATAAGCAATA
miR-765	3	TGGAAGAGAAGGACAGTTGAG
miR-79	2	TAAAGCTACATTACCGAAGTCA
miR-7b	1	TGGAAGACTAGTGATTTTTGT
miR-8	47088	TAATACTGTCAGGTAAAGATGT
miR-8-3p	143407	TAATACTGTCAGGTAAAGATGTC
miR-8-5p	62250	CATCTTACCGGGCAGCATTAGA
miR-80	42	TGAGATCATTGTGAAAGCCGA
miR-81	24	TGAGATCATCGTGAAAGCTGA
miR-81*	48	CGGGTTTCACAGTGATCTGCCAGA
miR-87	1188	GTGAGCAAAGTTTCAGGTGTGT
miR-87a-3p	55	GTGAGCAAAGTTTCAGGTGTG
miR-87b	4	GTGAGCAAAGTTTCAGGGGTGTA
miR-87b-3p	20	GTGAGCAAAGTTTCAGGTGTGTT
miR-880*	1	TTACTAAGATTGGTAGATTCA
miR-881*	1	TATTCAGATGTGTGGAGCAGC
miR-8a	2	TAATACTGTCAGGTAACGATG
miR-9	10713	TCTTTGGTTATCTAGCTGTATG
miR-9*	43	ATAAAGCTACATTACCGAAGTC
miR-92	1	TATTGCACTCGTCCCGGC
miR-927	2	CTTTAGAATTCCTACGCTTTGCC
miR-927-3p	207	CAAAGCGTTTGACTTCTGAAAC
miR-927-5p	1101	TTTAGAATTCCTACGCTTTGCC
miR-929	17	AAATTGACTCTAGTAGGGAG
miR-929-5p	89	AAATTGACTCTAGTAGGGAGT
miR-92a	90	TATTGCACTTGTCCCGGCCTAT
miR-92b	397	AATTGCACTTGTCCCGGCCTGC
miR-92b*	1	AGGTTTCGGACCGGTGCGCGGA
miR-92c	2	ATTGCACTTGTCCCGGCCTGCT
miR-932	37	TCAATTCCGTAGTGCATTGCAG
miR-932-5p	27	TCAATTCCGTAGTGCATTGCAGT
miR-965	196	CGGGAAAAGTTATAGCGATTATG
miR-965-3p	10	TAAGCGTATAGCTTTTCCCCTT
miR-967-5p	1	TGAGATAACTCTGGAGAAGG
miR-96a	1	CTTGGCACTTGAGGAATTCACT
miR-971	8	TTGGTGTTCTACCTTACAGTG
miR-972-3p	2	GTGTAGAATACGAATTTTTCAGGC
miR-979-3p	22	TTTTTCGCGAACTCAGGCATAA
miR-981	3	TTCGTTGTCGACGAAACTCAGC
miR-981-3p	1425	TTCGTTGTCGACGAAACTCAGAAG
miR-989-3p	1	TGTGATGTGACGGCAGGGG
miR-993	1	TACCCTGTAGTTCCGAGTTTA
miR-993*	22	CTACCCTGTAGATCCGGGCTTATG
miR-993-3p	68	GAAGCTCGTCTCTACAGGTATCT
miR-993-5p	520	TACCCTGTAGTTCCGAGTTTG
miR-993b*	1	TACCCTGTAGATCCGGGCTTATGG
miR-996	37	TGACTAGAGTTACACTCGTCA
miR-998	1	TGAGCAGCATGAGATGACAGC
miR-998-3p	6	TAGCACCATAGCATTCAGCTT
miR-998-5p	1	TACTGAATTCTCTCTTGGC
miR-99a	2	AACCCGTAGATCCGAGCTTGTG
miR-99b	3	CACCCGTAGAACCGACCTTG
miR-9a	129	TCTTTGGTTATCTAGCTGTATGAT
miR-9a*	16	ATAAAGCTAGGTTACCGAAGTTA
miR-9a-3p	2	TAAAGCTAGGTTACCGAAGTTA
miR-9a-5p	5128	TCTTTGGTTATCTAGCTGTATGA
miR-9b	22	TCTTTGGTGATGTAAGCTGTATGC
miR-9b-3p	30	ATAAAGCTATATTACCAAAGCA
miR-9b-5p	2482	TCTTTGGTGATGTAAGCTGTATG
miR-9c*	6	TCTTTGGTATGCTAGCTG
miR-9c-5p	51	TCTTTGGTATGCTAGCTGAAG
miR-9d-3p	4	ATAAAGCTATATTACCAAAG
miR-9d-5p	46	CTTTGGTGATGTAAGCTGTATGA
miR-iab-4-5p	198	ACGTATACTGAATGTATCCTGA
miR-iab-5p	3	TTACGTATACTGAAGGTATACCGG
miR-iab-8	1	TTACGTATACTGAAGGTATA
