# Supplementary material for: Characterization and Comparative Analysis of Small RNAs in Three Small RNA Libraries of the Brown Planthopper (Nilaparvata lugens)
Source: PLoS One. 2012 Mar 6;7(3):e32860. doi: 10.1371/journal.pone.0032860 (PMC3295781; doi:10.1371/journal.pone.0032860)
Supplement: Table S3 — The conserved miRNAs and their expression level in CY. (XLS) [file pone.0032860.s004.xls]

## Sheet: Sheet1
conserved miRNA name	reads	sequence
bantam	163355	TGAGATCATTGTGAAAGCTGAT
bantam*	21	TGAGATCATTATGAAAGCTGA
bantam-3p	48	TGAGATCATTATGAAAGCTGAT
bantam-b	61	TGAGATCATTGCGAAAGCTGAT
bantam-c	1	TGAGATCATTATGAAAGCTGTT
let-7	15251	TGAGGTAGTAGGTTGTATAGTA
let-7-3p	102	CTGTACAGCCTGCTAACTTTCC
let-7-5p	31508	TGAGGTAGTAGGTTGTATAGT
let-7b	163	TGAGGTAGTAGGTTGTGTGGTT
let-7c	20	TGAGGTAGTAGGTTGTATGGT
let-7d	66	TGAGGTAGTTGGTTGTATGGTT
let-7e	6	TGAGGTAGTAGGTTGTTTAGT
let-7f	7	TGAGGTTGTAGGTTGTATAGT
let-7g	7	TGAGGTAGTAGTTTGTATAGT
let-7h	1	TGAGGTAGTAAGTTGTGTTGTTAG
let-7i	1	TGAGGTAGTAGTTTGTGCTGAAA
let-7j	1	TGAGGTAGTTTTTTGTACAGT
let-7k	39	TGAGGTAGTAGATTGAATAGTT
miR-1	1479	TGGAATGTAAAGAAGTATG
miR-1-3p	779772	TGGAATGTAAAGAAGTATGGAG
miR-1-5p	12	CCGTGCTTCCTTACTTCCCATA
miR-10	424	ACCCTGTAGATCCGAATTTGT
miR-10*	149	AAATTCGGTTCTAGAGAGGTTTG
miR-10-3p	67	CAAATTCGGTTCTAGAGAGGTTT
miR-10-5p	295	ACCCTGTAGATCCGAATTTGTT
miR-100	13911	AACCCGTAGATCCGAACTTGTG
miR-100-5p	17	AACCCGTAGATCCGAACTTGTGAA
miR-1000	31	ATATTGTCCTGTCACAGCAGTA
miR-1000-5p	80	ATATTGTCCTGTCACAGCAGT
miR-1003-5p	1	TTGGTATCTGGATTGTGATCTGG
miR-101	1	GTACAGTACTGTGATTACTGA
miR-1016-5p	2	TAGAGTATGGGAGAGGATGGGA
miR-101a	1	TACGGTACTGTGATAACTGAAG
miR-103a	2	AGCAGCATTGTACAGGGCTATGA
miR-10a	4298	TACCCTGTAGTTCCGAGTTTGT
miR-10b	3	TACCCTGTAGTTCCGAGTTTGA
miR-10c	4	TACCCTGTAGATCCGGATTTGT
miR-1175	33	TGAGATTCACTCCTCCTACTTACT
miR-1175*	17	TGAGATTCACTCCTCCTACTT
miR-1179	3	AAGCATTCTGTAGATTGGTCTGG
miR-1185	10	AGAAGGATACCATTTGTAGAT
miR-12-5p	2	TGAGTATTATATCAGGTACTGG
miR-122	1	TGGAGTGTGACAATGGTGTTT
miR-124	12	TAAGGCACGCGGTGAATGC
miR-1246	3	AATGGATTTTTGGATACGGTG
miR-124a	4	TAAGGCACGCGGTGAATGTAGA
miR-1258	1	AGTTAGGACTAGTCCTGGA
miR-125a	2	TCCCTGAGACCCTTAACCTGT
miR-125b-5p	540	TCCCTGAGACCCTAATTTGTGA
miR-126*	1	CATTATTACTTTTGGTACGC
miR-126-3p	2	TCGTACCGTGAGTAATAATGCA
miR-126-5p	1	CATTATTACTTTTGGTACGCG
miR-1260	3	GTATCCCACCGCTGCCACCA
miR-1261	3	AATGGATAAGGCATCGGTT
miR-126a	2	TCGTACCGTGAGTAATAATGC
miR-128	1	TCACAGTGAACCGGTCTCTTTTT
miR-129-5p	2	CTGTTTGGGGTCTGGGACTTGGC
miR-1290	5	TGGATTTTATGGAACAGGAAA
miR-1306	1	GCACCTCCCCTGCAAACGTCC
miR-133	8	TTTGGTCCCCTTCAACCAGCTGT
miR-133-3p	28	TTGGTCCCCTTCAACCAGCTGT
miR-1331	2	TGGGGTGGGGGTTGATGTTG
miR-1354	1	TCTGGTGATGATGGCGAAG
miR-1357	7	AGATTATGAGAGCTGAGGGCT
miR-137	91	TATTGCTTGAGAATACGCGTAG
miR-137-3p	13	TATTGCTTGAGAATACACGTAG
miR-137b	78	TTATTGCTTGAGAATGCGCGTAG
miR-1384	1	GGGAATTTTTGGAACACAA
miR-1388	1	ATCTCAGGTTCGTCAGCCCATG
miR-1388*	4	AGGACTGTCCAACCTGAGAATG
miR-13a	71	TATCACAGCCATTTTTGACGTAC
miR-13a-3p	224	TATCACAGCCACTTTGATGAAC
miR-13b	310	TATCACAGCCATTTTTGACGTACC
miR-13b-3p	2	TATCACAGCCATTTTAGACGTACC
miR-14	1963	TCAGTCTTTTTCTCTCTCCTAT
miR-14-3p	877	TCAGTCTTTTTCTCTCTCCTA
miR-140	3	TACCACAGGGTAGAACCACGGA
miR-140*	4	TACCACAGGGTAGAACCACGG
miR-1409	1	ACGGGAACTTCTTCATCGGCTGT
miR-141	1271	AATACTGTCAGGTAAAGATGTC
miR-1421ai	8	AGCAACGTCGGGTGTGGTCAGT
miR-1422i	2	AACTACTGCATCGAATTGATC
miR-1422q*	1	TGAAACTGTATCTGGATTGAATG
miR-143	87	TGAGATGAAGCACTGTAGCT
miR-144*	32	GGATATCATCTTATACTGTAAGT
miR-146a	46	TGAGAACTGAATTCCATAGATGG
miR-1502c-3p	1	AGAGTTTTTCATTGGAGTTGG
miR-151b	1	TCGGAGAGAGCTCACTGGCT
miR-152	2	GCAGTGCATAACAGAACTTTGT
miR-155	4	TTAATGCTAATCGTGATAGGGG
miR-1582	2	CGAAAGAGAACCAGAACACAGG
miR-1587	1	ATGGGCTGGGTGAGGTAGGG
miR-15a	1	TAGCAGCACGGAATGGTTTGTAG
miR-15b	7	TAGCAGCGCATCATGGTTTGTAG
miR-16	1	TAGCAGCACGTAAATATTGGCG
miR-1688	1	TGAGCATGGTGGAACAAGATC
miR-1692	9	TGTAGCTCAGTCGGTTAGAG
miR-16b	3	TAGCAGCACGTAAATATTGGAG
miR-1759	1	GAGGGTGAGGAGGAGGAGGAGT
miR-1764	2	AGCTGCTTGTTGGATAGGAG
miR-1777b	1	GGGGGCGGTGGCGGAGGTGGGA
miR-1813	1	TTTCAGTGGCTGCAAGAAGG
miR-1819	4	TGGATTAGATTTAGCTTGATGA
miR-181a	32	AACATTCAACGCTGTCGGTGA
miR-181a*	4	ACCATCGACCGTTGACTGCGC
miR-181b-1*	2	CACACTGAACACTGAAGCTGC
miR-182	24	CTTGGCACTTGAAGAATTCACT
miR-183	187	AATGGCACTGGTAGAATTCACGG
miR-184	193459	TGGACGGAGAACTGATAAGGG
miR-184-3p	329987	TGGACGGAGAACTGATAAGGGC
miR-184-5p	7	CCTTATCATTCTCTCGGCCAGT
miR-184b	1455	TGGACGGAGAACTGATAAGGA
miR-190	91	AGATATGTTTGATATTCTTGGT
miR-190-5p	153	AGATATGTTTGATATTCTTGGTTG
miR-193	89	TACTGGCCTGCTAAGTCCCAAG
miR-193-3p	4	TACTGGCCTGCTAAGTCCCAAGT
miR-1947	1	AGGACGAGAACTGATTGCTG
miR-1957	74	CAGTCGGTAGAGCATGAGA
miR-199	3	TCAGTAGTCTGCACATTGGTT
miR-1a	15	TGGAATGTAAAGAAGTACGG
miR-1a*	1	CCGTGCTTCCTTACTTCCCAT
miR-1b	46	TGGAATGTTAAGAAGTATGGA
miR-1c	24	TGGAATGGAAAGAAGTATGGA
miR-200b	1	TAATACTGCCTGGAAATGATG
miR-200b*	20	CATCTTACTGGGCAGCATTAG
miR-2019*	1	CACGGTAGCTTCTTACTTTGA
miR-2042*	1	TCGTAGATTTGATGATTGATGAAG
miR-205*	1	GATTTCCGTGGAGTGGAACA
miR-206	29	TGGAATGTAAGGAAGTATGG
miR-21	647	TAGCTTATCAGACTGGTGTTGGC
miR-210	85	CTTGTGCGTGTGACAGCGGCT
miR-210*	24	AGCTGCTGGACACTGCACAAGA
miR-210-3p	36	TTGTGCGTGTGACAGCGGCTAT
miR-210-5p	3	AGCTGCTGGACACTGCACAAGAT
miR-215	1	ATAACCTATGACTTAGACAGC
miR-2188	5	AAGGTCCAACCTCACATGTCC
miR-2188*	2	GCTGTGTGAGGTCGGACCTATC
miR-228	74	AATGGCACTAGAAGAATTCACGG
miR-2284c	1	AAAAAGTTGTTTTGTTTTGT
miR-22a	13	AAGCTGCCAGCTGAAGAACTGT
miR-2315	8	CGCAGAATTTTTGGTAGTCGG
miR-2378	1	TGTGGGTTGCTGAACAACGGT
miR-2385-5p	2	CTTGGGCAAGTGGAGTAGTA
miR-239a*	1	GCAGAATTTATTCTAGTAGG
miR-23b	1	ATCACATTGCCAGGGATTACC
miR-24	8	TGGCTCAGTTCAGCAGGAACAG
miR-2476	11	TGCCGTGATCGTCTAGTGGTTAG
miR-2477	5	GTGGATATGATGATACGATGACG
miR-2478	58	TCGTATCCCACTTCTGACACCA
miR-24b	1	TGGCTCAGTTCAGCAGGAA
miR-25	2	CATTGCACTTGTCTCGGTCTGAG
miR-252	1524	CTAAGTACTGGTGCCGTTAGGA
miR-252-5p	464	CTAAGTACTGGTGCCGTTAGGAG
miR-252a	24	CTAAGTACTGGTGCCGTTAGGAGT
miR-252a-3p	1	CCTGCAGCTCGAGTGCTTATCA
miR-252a-5p	2	CCTAAGTACTGGTGCCGTTAGG
miR-252b	24	TTAAGTAGTAGTGCCGTAGA
miR-260	1	GTGATGTCGAACTACTGGAAGC
miR-263	1	GGAAATGGCACTGGAAGAATTCACG
miR-263a	150946	AATGGCACTGGAAGAATTCACGG
miR-263a-5p	213724	AATGGCACTGGAAGAATTCACGGG
miR-263b	5601	CTTGGCACTTGAAGAATTCACAGA
miR-263b-5p	946	CTTGGCACTTGAAGAATTCAC
miR-26a	9	TTCAAGTAATCCAGGATAGGC
miR-26b	1	TTCAAGTAATCCAGGATAGGTT
miR-275	961	TCAGGTACCTGAAGTAGCGCG
miR-275-3p	16202	TCAGGTACCTGAAGTAGCGCGCG
miR-276	601	TAGGAACTTCATACCGTGC
miR-276*	1	AGCGAGGTATAGAGTTCCT
miR-276-5p	1	AGCGAGGTATAGAGTTCCTACGT
miR-2765	29067	TGGTAACTCCGAACCACCGTTGGC
miR-276a-3p	15265	TAGGAACTTCATACCGTGCTTT
miR-277	93	TAAATGCACTATCTGGTACGAC
miR-277-3p	127	TAAATGCACTATCTGGTACGACA
miR-2779	5	TCATATCCGGCCCGGAGGACCA
miR-278-3p	115	TCGGTGGGACTTTCGTCCGTCT
miR-2788	50	CAATGCCCTTAGAAATCCCA
miR-2788-3p	2	CAATGCCCTTAGAAATCCC
miR-2788-5p	1	TGGGGTTTCTAGCGGCATATT
miR-279	4867	TGACTAGATCCACACTCAACA
miR-279-3p	216	TGACTAGATCCACACTCAACAA
miR-2796	52	GTAGGCCGGCGGAAACTACT
miR-2796-3p	1279	GTAGGCCGGCGGAAACTACTTGC
miR-279a	8	TGACTAGATCCACACTCAT
miR-279b	1	TGACTAGATCTACACTCAACA
miR-279c	2956	TGACTAGATCCTTACTCGTCTG
miR-27b	1	TTCACAGTGGCTAAGTTCTGC
miR-281	49	TGTCATGGAGTTGCTCTCTTTA
miR-281-1-5p	3	AAGAGAGCTGTCCGTCGACAGT
miR-281-2-5p	7087	AAGAGAGCTATCCGTCGACAGT
miR-281-3p	34	CTGTCATGGAGTTGCTCTCTTT
miR-2832	1	TTGGATAGTGGTTTAGCGATGGC
miR-2833b	1	AGAGATTGGTAACTGACTGTT
miR-285-3p	11	TAGCACCATTTGAAATTAGTGC
miR-2854	3	TCTTTTCAGAACTGCAGGAGC
miR-2899	1	AGGGGGGTCGGGGTTGGCAT
miR-2966	1	CTGGGACGGGACGGGACGGGA
miR-2989	5	GCACGCTCATCGAGGACTCTGT
miR-29a	1	TAGCACCATTTGAAATTAGTA
miR-29b	10	TAGCACCATTTGAAATTAGTG
miR-2a	262	TATCACAGCCAGCTTTGATGAGCG
miR-2a-1*	56	GTCATCAAAGCCGGATTGTCATAG
miR-2a-2*	40	CTCACAAAGTGGTTGTCATATG
miR-2a-3p	195	TATCACAGCCAGCTTTGATGAGC
miR-2b	769	TCACAGCCAGCTTTGATGAGC
miR-2b-3p	137	TCACAGCCAGCTTTGATGAG
miR-3012b	1	TCGGTAGGATTTTGTAGAATGTTTTA
miR-302d*	1	AATTTAACATTGAGCACTTGCC
miR-3049	80	TCGGGAAGGCAGTTGCGGCGGATT
miR-3049-5p	24	TCGGGAAGGCAGTTGCGGCGGA
miR-305	837	ATTGTACTTCATCAGGTGCTCTGG
miR-305-5p	332	ATTGTACTTCATCAGGTGCT
miR-306	2779	ACAGGTACTGAGTGACTCTGAG
miR-306a	1	ACAGGTACTGGGTGACTCTGA
miR-307	14	TCACAACCTCCTTGAGTGAGCGA
miR-307*	2	ACTCACTCAATCCGGGTGTGATG
miR-307a-3p	3	TCACAACCTCCTTGAGTGAG
miR-307a-5p	2	ACTCACTCAATCCGGGTGTGAT
miR-3086-5p	3	TCAGATTGTATGCCCAGTGGAC
miR-30a*	14	CTTTCAGTCGGATGTTTGCAGC
miR-30b*	1	CTGGGAGGTCGGGATGTTTGGC
miR-30b-3p	5	CTTTCAGTCGGATGTTTGCAG
miR-30c	8	TGTAAACATCCTACACTCTCGGCG
miR-30d	25	TGTAAACATCCCCGACTGGAAGC
miR-30d-3p	1	TTTCAGTCGGATGTTTGCAGC
miR-30e	16	TGAACACATCCTTCGCACTGG
miR-30e-5p	1	TGTAAACATCCTTGACTGGAAGCT
miR-31	18610	AGGCAAGATGTCGGCATGTCTGA
miR-31-5p	97	AGGCAAGATGTCGGCATGTCT
miR-3141	1	GAAGGGCTGTGGGGAGGAGGA
miR-315	673	TTTTGATTGTTGCTCAGAAAGCC
miR-315-5p	563	TTTTGATTGTTGCTCAGAAAGC
miR-316	39	TGTCTTTTTCCGCTTTGCTGCCG
miR-316-5p	4	TGTCTTTTTCCGCTTTGCTGC
miR-3168	1	GAGTTCTACAGTCGCGATC
miR-317	4860	TGAACACAGCTGGTGGTATCT
miR-3176	2	ACTGGCCTGGAGACGCCGG
miR-31a	21	GGCAAGATGTCGGCATGTCTGA
miR-31a-5p	7	TGGCAAGATGTCGGCATGTCTG
miR-31b	2	AGGCAAGATGTCTGCATGTCTGA
miR-3365	1	TGACTAGATCCACACACAACAA
miR-34	31	TGGCAGTGTGGTTAGCTGGTTGT
miR-34-5p	69	TGGCAGTGTGGTTAGCTGGTTGTG
miR-352	1	TGAGTAGTAGGTTGTATAGTA
miR-3577	1	TCTGTTCCCTCTTGGCCTCAG
miR-358	1	ATTGGTATCGCCTGTGATGGTC
miR-3584-5p	1	TGGAGGTAGACCAGGAGGC
miR-3597-5p	634	TTTGGTTATCTAGCTGTATG
miR-365*	1	GTGGGACTTTACAGAGGC
miR-3662	1	GAAAATCAAGATGTAGTGACTGATGC
miR-3668	1	AATGTAGAGATTTGAACAT
miR-375-3p	2	TTTGTATAGTTTGGCTTCAGTA
miR-378	1	CCTGGACTTGGATAGCAGCAGGC
miR-378b	1	AGGTGGACTTGGAGGCGGA
miR-3799	1	AACGGATAATGATCAGACTCGAT
miR-383	1	TGATACAGAAGGTGATTGTGGG
miR-3856-3p	1	AGTGATTTATTTGTTGTTGGAA
miR-3880-5p	1	TCCTAAGAAACGAAGAATCCG
miR-3894-3p	1	TCGGATCTATTGGAATAATT
miR-3904-5p	2	AGGATAATAGTTAATAAGCTG
miR-3926	11	TGGTGCAGAAAGCAGGCAGGA
miR-3955-5p	1	TATGCTTGGCTGATCCTCTCAC
miR-3968	48	TCGAATCCCACTTCTGACACCA
miR-4003c-5p	1	TGAGATTCGGTAAACATTGTTG
miR-4006c-5p	3	TGGAAGATGTGGAATAAGGG
miR-4006e-5p	1	TTTGAACATGATTGTAAGGC
miR-4006f-5p	1	TAGAACAATGTAGGTAAGGG
miR-4020a-5p	2	TGTGGTTAGGTCGGTGGCTA
miR-4061-5p	1	GGGCGCGTCGCTCAGATGGT
miR-4067-5p	1	CAAGGAACGCGAGAAGGAGCTG
miR-4079-3p	1	TAGCTTTAGATTGATGTAGA
miR-4101-3p	1	AAGGATTGCCTGTATATGTGG
miR-4104-5p	10	ACGTGAAATTGTTGAAAGGG
miR-4128-3p	5	TTTTGGGTAGAACTGCAGAGGA
miR-4133-3p	1	CATTGTTGGTTTTCTTGTAGC
miR-4154-3p	4	ATTGTTGGTTTTCTTGTAGC
miR-4166-5p	1	TAGGGAAAATAATGAATGGAG
miR-4168-3p	2	TGGAAGAACTTGATTTATT
miR-4171-5p	4	ATGACTCTCTTAAGGTAGCC
miR-4194-3p	1	TTGGTCTGTATGTGTGTGTG
miR-4218-5p	1	ATAGAATTTATAAAAACGG
miR-4257	1	CCGAGATGTCGGAGACTGAG
miR-4270	1	TGAGGGATTCAGGGGAGGG
miR-4299	1	GCTACTGGACATGAGATGGC
miR-4311	1	GAAAGAGAGCGTGACTATG
miR-4419b	1	AGAAGGCTGCAAGAAGATGG
miR-4436b-3p	1	AAGGGCAGGAAGAAGTGAAG
miR-4443	1	TTGGAGGCGTGTGGAATT
miR-4448	2	GGCTCTTTGGTCTAGGGG
miR-4458	1	CAAAGGCAGGTGTGGAAGAGA
miR-4472	1	GGTGGGGGTTGATGTTGTTG
miR-4499	1	CAAGACTGAGAAGAGAGGA
miR-4504	70	TGTAGACGATAGAGATGACATG
miR-451	10	AAACCGTTACCATTACTGAGT
miR-4531	1	AATGGATAAGGCTTCGGA
miR-4576	1	ATTGTTTAGCGGATGAATCTGG
miR-462	32	GTAACGGAACCCATAATGCAGC
miR-4656	2	TGGGCTGACGGCAGAGACCCTGT
miR-466i-5p	4	TGCTGTATGTGTGTGTGTCGGG
miR-4834	2	AACAGCTGCTACGGGAGAAGA
miR-4986-3p	1	CCATCGGACGCGGAACTTTCT
miR-5106	32	GGGTCTGTAGCTCAGTTGGTTAGAG
miR-5108	2	GTAGAGCACTGGATGGTC
miR-5119	3	TATCACATCCTGGGGCTGGA
miR-514	1	TGTTGACACTTCTTCAGTAGA
miR-548f	2	AAAACCTGTTGAATTACTTAT
miR-548k	1	TAAAAGGACTTGCGGTTTCGCT
miR-562	1	AACAATAGCTGTAAATTTGC
miR-590-3p	1	TAATTTTATGTAGACGTGG
miR-598	1	TACGTCATCGTCGTCATCGTT
miR-6-2-5p	1	AGGGAACTACTGGTGTGCATATA
miR-606	1	AAACTACTAAAAGGACCGAAGAT
miR-61	1	TGACTAGAACCTTACCCAACA
miR-631	1	AGACATAGGACCAGACCTCAGC
miR-63h	1	TCCGGAACATTCAAGCGAGCGAAG
miR-664-1*	1	CTGGCTGGTAAAAAAGATGG
miR-672	1	TTGAGTTTGTTGGACTGTGGTGTT
miR-676	1	CATTGTCCTGAGGTTGTTGAGTG
miR-698	9	CTTTCATCGTTTCCTTACT
miR-7	1282	TGGAAGACTAGTGATTTTGTTGTT
miR-7*	1	CAACGAATCTATGGTGCTTGC
miR-7-5p	696	TGGAAGACTAGTGATTTTGTTGT
miR-71	868	TGAAAGACATGGGTAGTGAGATG
miR-71-3p	163	TCTCACTACCTTGTCTTTCATG
miR-71c	303	TGAAAGACATGGGTAGTGAGA
miR-72	10	AGGCAAGATGTTGGCATGTCTGA
miR-720	9	ATCTCGCCGGTGCCTCCA
miR-731	2	AATGACACGTTTTCTCCCGGGT
miR-739	417	AGGACTGACGTGGAGAAGGGT
miR-750	1149	CCAGATCTAACTCTTCCAGCTCA
miR-770*	1	TGTAGGACTGACGTGGAG
miR-79	1	TAAAGCTACATTACCGAAGTCA
miR-8	16474	TAATACTGTCAGGTAAAGATGT
miR-8-3p	69417	TAATACTGTCAGGTAAAGATGTC
miR-8-5p	45703	CATCTTACCGGGCAGCATTAGA
miR-80	20	TGAGATCATTGTGAAAGCCGA
miR-81	10	TGAGATCATCGTGAAAGCTGA
miR-81*	28	CGGGTTTCACAGTGATCTGCCAGA
miR-87	623	GTGAGCAAAGTTTCAGGTGTGT
miR-87a-3p	17	GTGAGCAAAGTTTCAGGTGTG
miR-87b	2	GTGAGCAAAGTTTCAGGCGTGT
miR-87b-3p	8	GTGAGCAAAGTTTCAGGTGTGTT
miR-8a	1	TAATACTGTCAGGTAACGATG
miR-9	29845	TCTTTGGTTATCTAGCTGTATG
miR-9*	36	ATAAAGCTACATTACCGAAGTC
miR-92	1	GATTGCACTTGTCCCGGCCT
miR-927-3p	100	CAAAGCGTTTGACTTCTGAAAC
miR-927-5p	496	TTTAGAATTCCTACGCTTTGCC
miR-929	6	AAATTGACTCTAGTAGGGAG
miR-929-5p	37	AAATTGACTCTAGTAGGGAGT
miR-92a	84	TATTGCACTTGTCCCGGCCTAT
miR-92b	570	AATTGCACTTGTCCCGGCCTGC
miR-92c	6	ATTGCACTTGTCCCGGCCTGC
miR-932	19	TCAATTCCGTAGTGCATTGCAG
miR-932-5p	11	TCAATTCCGTAGTGCATTGCAGT
miR-965	166	CGGGAAAAGTTATAGCGATTATG
miR-965-3p	5	TAAGCGTATAGCTTTTCCCCTT
miR-971	3	TTGGTGTTCTACCTTACAGTGAG
miR-979-3p	31	TTTTTCGCGAACTCAGGCATAA
miR-981-3p	498	TTCGTTGTCGACGAAACTCAGAAG
miR-989-3p	1	TGTGATGTGACGGAGAAGGC
miR-993*	28	CTACCCTGTAGATCCGGGCTTATG
miR-993-3p	28	GAAGCTCGTCTCTACAGGTATC
miR-993-5p	254	TACCCTGTAGTTCCGAGTTTG
miR-993a*	1	TCTACCCTGTAGTTCCGAGTTT
miR-996	35	TGACTAGAGTTACACTCGTCA
miR-998-3p	2	TAGCACCATAGCATTCAGCTT
miR-99a	136	AACCCGTAGATCCGATCTTGTG
miR-9a	422	TCTTTGGTTATCTAGCTGTATGAT
miR-9a*	20	ATAAAGCTAGGTTACCGAAGTTA
miR-9a-3p	2	TAAAGCTAGGTTACCGAAGTTA
miR-9a-5p	21334	TCTTTGGTTATCTAGCTGTATGA
miR-9b	21	TCTTTGGTGATGTAAGCTGTATGC
miR-9b-3p	13	ATAAAGCTATATTACCAAAGCA
miR-9b-5p	2315	TCTTTGGTGATGTAAGCTGTATG
miR-9c*	5	TCTTTGGTGTGCTAGCTGA
miR-9c-5p	77	TCTTTGGTATGCTAGCTGAAG
miR-9d-3p	2	ATAAAGCTACATTACCGAAG
miR-9d-5p	33	CTTTGGTGATGTAAGCTGTATGA
miR-iab-4-5p	257	ACGTATACTGAATGTATCCTGA
miR-iab-5p	4	TTACGTATACTGAAGGTATACCGG
