# Supplementary material for: Characterization and Comparative Analysis of Small RNAs in Three Small RNA Libraries of the Brown Planthopper (Nilaparvata lugens)
Source: PLoS One. 2012 Mar 6;7(3):e32860. doi: 10.1371/journal.pone.0032860 (PMC3295781; doi:10.1371/journal.pone.0032860)
Supplement: Table S6 — The precursor predicted results of some CX conserved miRNAs that aligned to Drosophila melanogaster (XLS) [file pone.0032860.s007.xls]

## Sheet: Sheet1
Id(identification of the precursor)	location at genome	mfe (minimum free energy needed for folding)	Id(5p:the mature miRNA were located at the 5'arm of the precursor)	Id(3p:the mature miRNA were located at the 3'arm of the precursor)	count	count(5p)	count(3p)	seq	struct	seq(5p)	seq(3p)
CX2-m0001	arm_2L:6902067:6902145:+	-39	CX2-m0001-5p	-	62	62	-	TTTGAAGTTTTCAATTCCGTAGTGCATTGCAGTGTGTTTCATTATTTACTGCAAGCGCTGCGGATTTGGCAACTTTGAC	.(..(((((.((((.((((((((((.((((((((.((......)).)))))))))))))))))).)))).)))))..).	TCAATTCCGTAGTGCATTGCAG	-
CX2-m0002	arm_2L:7425801:7425885:+	-42	-	CX2-m0002-3p	9205	-	9205	GTCTCCTACCTTGCGCGCTAATCAGTGACCGGGGCTGGTTTTTTATATACAGTCAGGTACCTGAAGTAGCGCGCGTGGTGGCAGA	.(((.(((((.(((((((((.((((..(((..(((((............))))).)))..))))..))))))))).))))).)))	-	TCAGGTACCTGAAGTAGCGCGCG
CX2-m0003	arm_2L:7425969:7426048:+	-27.8	CX2-m0003-5p	-	365	365	-	TCCCATGTCTATTGTACTTCATCAGGTGCTCTGGTGTGTCTCGTAACCCGGCACATGTTGAAGTACACTCAATATGAGGC	.(((((((..(.(((((((((.((.(((((..((.((........))))))))).)).))))))))).)..))))).)).	ATTGTACTTCATCAGGTGCTCTGG	-
CX2-m0004	arm_2L:18472034:18472112:+	-30.94	CX2-m0004-5p	-	60815	60815	-	TCTGGCAAATTGAGGTAGTAGGTTGTATAGTAGTAATTACACATCATACTATACAATGTGCTAGCTTTCTTTGCTTGAC	((.((((((..(((.(((((.(((((((((((..............))))))))))).))))).)))..)))))).)).	TGAGGTAGTAGGTTGTATAGT	-
CX2-m0005	arm_2L:20487445:20487527:+	-31.1	-	CX2-m0005-3p	1397126	-	1397126	GCCTTTGAGAGTTCCATGCTTCCTTGCATTCAATAGTTATATTCAAGCATATGGAATGTAAAGAAGTATGGAGCGAAATCTGG	.((...((..((((((((((((.((((((((.((((((.......))).))).)))))))).))))))))))))....)).))	-	TGGAATGTAAAGAAGTATGGAG
CX2-m0006	arm_2L:20616623:20616704:+	-36.4	-	CX2-m0006-3p	160	-	160	AACACTGTGTGTAGCTGGTTGACATCGGGTCAGATCTGTTTTTCAAGCATTTGGTCCCCTTCAACCAGCTGTAGCCAGTGGT	..(((((..(((((((((((((....((..(((((((........)).)))))..))...)))))))))))))..)))))..	-	TTGGTCCCCTTCAACCAGCTGT
CX2-m0007	arm_2L:243045:243132:-	-27.73	-	CX2-m0007-3p	10	-	10	GCTCAACATTTTGGGGGGTAAAACTGTACGTTATATGTGCCCTTCTGTGATATTCATAAGCGTATAGCTTTTCCCCTTAAAAGTTAGA	.((.(((.((((((((((.(((((((((((((.((((.................))))))))))))).))))))))))))))))))).	-	TAAGCGTATAGCTTTTCCCCTT
CX2-m0008	arm_2L:11953416:11953496:-	-31.86	CX2-m0008-5p	-	100049	100049	-	CGGCACAGTTAATGGCACTGGAAGAATTCACGGGGTAATTTTTATACAACCCGTGATCTCTTAGTGGCATCTATGGTGCGA	..((((.((..(((.(((((..(((..(((((((...............))))))))))..))))).)))..)).))))..	AATGGCACTGGAAGAATTCACGG	-
CX2-m0009	arm_2L:19569486:19569566:-	-39.1	-	CX2-m0009-3p	1887	-	1887	TGATTATCTAAGCCTCATCAAGTGGTTGTGATATGGATACCCAACGCATATCACAGCCAGCTTTGATGAGCTAGGATAATC	.((((((((.(((.((((((((((((((((((((((........).)))))))))))))..))))))))))).))))))))	-	TCACAGCCAGCTTTGATGAGC
CX2-m0010	arm_2L:19569892:19569977:-	-45.2	-	CX2-m0010-3p	1887	-	1887	TTCATGCTGGGCTCTCAAAGTGGTTGTGAAATGCATTTCCGCTTTGCGCGGCATATCACAGCCAGCTTTGATGAGCTTAGCGTAAT	...((((((((((((((((((((((((((.((((.....(((.....))))))).))))))))).)))))).)))))))))))...	-	TCACAGCCAGCTTTGATGAGC
CX2-m0011	arm_2R:5441258:5441338:+	-33.2	-	CX2-m0011-3p	6847	-	6847	TGCAACCTATGTGGGAGCGAGACGGGGACTCACTGTGCTTATTAAATAGTCAGTCTTTTTCTCTCTCCTATACAAATTGCG	.((((....((((((((.((((..((((((.(((((.........))))).))))))..)))).))))))))....)))).	-	TCAGTCTTTTTCTCTCTCCTAT
CX2-m0012	arm_2R:11544575:11544656:+	-33.3	-	CX2-m0012-3p	14	-	14	TGGTACGGTGCGACCGGATGATGGTTCACAACGACCGTGTCATTTAAACGGGTCGGTGGGACTTTCGTCCGTTTGTAACGCC	.(((....(((((.(((((((.(((((.((.(((((.(((.......)))))))).))))))).))))))).)))))..)))	-	TCGGTGGGACTTTCGTCCGT
CX2-m0013	arm_2R:12718942:12719021:+	-22.52	CX2-m0013-5p	CX2-m0013-3p	230857	61315	169542	CATCTGTTCACATCTTACCGGGCAGCATTAGATCCTTTTTATAACTCTAATACTGTCAGGTAAAGATGTCGTCCGTGTCC	.....(..(((((((((((.(((((.((((((.............)))))).))))).))).))))))).)..)......	CATCTTACCGGGCAGCATTAGA	TAATACTGTCAGGTAAAGATGTC
CX2-m0014	arm_2R:16493576:16493656:+	-30.7	CX2-m0014-5p	-	4624	4624	-	GCATTCCGTATGGAAGACTAGTGATTTTGTTGTTTGGTCTTTGGTAATAACAATAAATCCCTTGTCTTCTTACGGCGTGCA	((((.(((((.(((((((.((.(((((.((((((....(....)....))))))))))).)).)))))))))))).)))).	TGGAAGACTAGTGATTTTGTTGT	-
CX2-m0015	arm_2R:5508757:5508843:-	-38.4	-	CX2-m0015-3p	77	-	77	TGTCTTGCTTTGACTCACTCAACCTGGGTGTGATGTTATTTCGATATGGTATCCATCACAACCTCCTTGAGTGAGCGATAGCAGGAC	.(((((((((((.(((((((((...((.(((((((.((((.......))))..))))))).))...)))))))))))).))))))))	-	TCACAACCTCCTTGAGTGAGCG
CX2-m0016	arm_2R:8057661:8057745:-	-29.9	CX2-m0016-5p	-	12261	12261	-	TTGTGAAATGAAGAGAGCTATCCGTCGACAGTCAAGTTAAGACCGATTGTAATACTGTCATGGAATTGCTCTCTTTGTATAACAT	.(((...(..((((((((..(((((.((((((..((((......)))).....)))))))))))...))))))))..)...))).	AAGAGAGCTATCCGTCGACAGT	-
CX2-m0017	arm_2R:9216915:9216999:-	-32	-	CX2-m0017-3p	479491	-	479491	CGGTGCATTCGTACCCTTATCATTCTCTCGCCCCGTGTGCACTTAAAGACAACTGGACGGAGAACTGATAAGGGCTCGTATCACC	.((((.((.((..((((((((((((((.((((...(((..........)))...)).))))))).)))))))))..)).))))))	-	TGGACGGAGAACTGATAAGGGC
CX2-m0018	arm_2R:11952765:11952847:-	-25.9	-	CX2-m0018-3p	32	-	32	ATCTCCAATGGCCACGTGTATGCTCGTAGCTATAACCTGAAATCCAAATGTTATTGCTTGAGAATACACGTAGTTCACCGAGA	.((((...((..(((((((((.((((.(((.(((((.((.....))...))))).))))))).)))))))).)..))..))))	-	TTATTGCTTGAGAATACACGTAG
CX2-m0019	arm_3L:642209:642289:+	-26.1	-	CX2-m0019-3p	27	-	27	TTTGACTACGAAACCGGTTTTCGATTTGGTTTGACTGTTTTTCATACAAGTGAGATCATTTTGAAAGCTGATTTTGTCAAT	.(((((...((((.((((((((((..((((((.(((((.......)).))).))))))..)))))))))).))))))))).	-	TGAGATCATTTTGAAAGCTGA
CX2-m0020	arm_3L:8564912:8564994:+	-31.9	CX2-m0020-5p	-	480	480	-	GGTTCCAGTGAGATATGTTTGATATTCTTGGTTGTTTCATTCAAAAGTTCACCCAGGAATCAAACATATTATTACTGTGACCC	(((..((((((((((((((((((..((((((.((...(........)..)).)))))))))))))))))).))))))..))).	AGATATGTTTGATATTCTTGGTTG	-
CX2-m0021	arm_3L:10312898:10312975:+	-32.5	CX2-m0021-5p	CX2-m0021-3p	47	46	1	TTTTACCATCAGCGAGGTATAGAGTTCCTACGTTCCTATATTCAGTCGTAGGAACTTAATACCGTGCTCTTGGAGGAC	.....(((..((((.(((((.(((((((((((...((......)).))))))))))).))))).))))..))).....	AGCGAGGTATAGAGTTCCTACG	TAGGAACTTAATACCGTGCT
CX2-m0022	arm_3L:10358334:10358409:+	-32.32	CX2-m0022-5p	CX2-m0022-3p	2124	46	2078	TTTTGCCATCAGCGAGGTATAGAGTTCCTACGTTCATTATAAACTCGTAGGAACTTCATACCGTGCTCTTGGAAGA	.....(((..((((.(((((..((((((((((.............))))))))))..))))).))))..)))....	AGCGAGGTATAGAGTTCCTACG	TAGGAACTTCATACCGTGC
CX2-m0023	arm_3L:18854072:18854154:+	-32.9	CX2-m0023-5p	-	393	393	-	ACTTATATAATTTTGATTGTTGCTCAGAAAGCCCTCATTGTTTACCAGTTGGCTTTCGAGCAATAATTGAAACCAGATAAGTG	((((((....(((..((((((((((.(((((((...((((.....)))).)))))))))))))))))..)))....)))))).	TTTTGATTGTTGCTCAGAAAGCC	-
CX2-m0024	arm_3L:19558230:19558309:+	-30.7	CX2-m0024-5p	-	14527	14527	-	TGCTATGTTGTCTTTGGTTATCTAGCTGTATGAGTGATAAATAACGTCATAAAGCTAGCTTACCGAAGTTAATATTAGCG	.(((((((((.(((((((...((((((.(((((((........)).))))).))))))...))))))).))))).)))).	TCTTTGGTTATCTAGCTGTATG	-
CX2-m0025	arm_3L:8021687:8021783:-	-25.3	-	CX2-m0025-3p	53	-	53	TAGCTTCTGCACTCGCCATAGTTTTCGTTCGCTTTTGATTTGGCTAAGCACGTGTGCCGTTATGTGGGGATGTAGCTCAGATGGTAGAGCGCTCGCT	.(((....((.((((((((((((..(((((.(...((((..(((...........)))))))...).))))).))))...))))).))).))..)))	-	GGGGATGTAGCTCAGATGGTAG
CX2-m0026	arm_3R:121097:121171:+	-44.5	CX2-m0026-5p	-	92	92	-	GGTGGAGCTCAAATTGACTCTAGTAGGGAGTCCTTTAATGAGCGACTCCCTAACGGAGTCAGATTGAGCTGCAAA	..((.(((((((.((((((((..((((((((((((....))).)))))))))..)))))))).))))))).))..	AAATTGACTCTAGTAGGGAGT	-
CX2-m0027	arm_3R:5916852:5916932:+	-34.6	-	CX2-m0027-3p	1009	-	1009	AACTGCCATTGGGATACACCCTGTGCTCGCTTTGAATGAAATGCAAGCAAGTGAACACAGCTGGTGGTATCCAGTGGCCGT	.((.(((((((((...(((((((((.((((((.(..((.....))..))))))).)))))..))))...))))))))).))	-	TGAACACAGCTGGTGGTATC
CX2-m0028	arm_3R:5925749:5925834:+	-39	-	CX2-m0028-3p	2101	-	2101	GGTTTTGGGCTGCGTGTCAGGAGTGCATTTGCACTGAAACTATCTGAAGCATGTAAATGCACTATCTGGTACGACATTCCAGAACG	.(((((((..(((((..((((((((((((((((.((...(.....)...)))))))))))))).))))..))).))..))))))).	-	TAAATGCACTATCTGGTACGACA
CX2-m0029	arm_3R:5926664:5926756:+	-35.5	CX2-m0029-5p	-	1245	1245	-	CTATGCGCTTTGGCAGTGTGGTTAGCTGGTTGTGTAGCCAATTATTGCCGTTGACAATTCACAGCCACTATCTTCACTGCCGCCGCGACAAGC	...(((((..((((((((.((.(((.((((((((..(.((((.......)))).)....))))))))))).)).))))))))..))).))...	TGGCAGTGTGGTTAGCTGGTTGTG	-
CX2-m0030	arm_3R:12681993:12682068:+	-29.2	CX2-m0030-5p	-	190	190	-	GACCTCGTAAACGTATACTGAATGTATCCTGAGTGTATCCTATCCGGTATACCTTCAGTATACGTAACACGAGAGA	...(((((..((((((((((((.((((.(((..((.....))..))).)))).))))))))))))...)))))...	ACGTATACTGAATGTATCCTGA	-
CX2-m0031	arm_3R:15616643:15616725:+	-18.6	-	CX2-m0031-3p	53	-	53	TAAGAGTGACAAGAGTATTCACCTACATTCTACGGCATTCGTATGGTATCAGGGGATGTAGCTCAGATGGTAGAGCGCTCGCT	...(((((.....(.((((...(((((((((..(..(((.....)))..)..)))))))))....)))).)....)))))...	-	GGGGATGTAGCTCAGATGGTAG
CX2-m0032	arm_3R:2635223:2635307:-	-32.4	CX2-m0032-5p	CX2-m0032-3p	6365	5947	418	GCTCCACGTCTACCCTGTAGATCCGAATTTGTTTTATACTAGCTTTAAGGACAAATTCGGTTCTAGAGAGGTTTGTGTGGTTCAA	(..(((((...(((((.((((.(((((((((((((............))))))))))))).)))).)).)))...)))))..)..	TACCCTGTAGATCCGAATTTGT	AAATTCGGTTCTAGAGAGGTTTG
CX2-m0033	arm_3R:13471070:13471150:-	-26.24	-	CX2-m0033-3p	53	-	53	AACGAGAGCTGTGCGCGATTTTTACCTCCCCGCGAATGAATCACTAAGGGGGGATGTAGCTCAGATGGTAGAGCGCTCGCT	..((((.(((.(((.(.((((((((.(((((.(..............).))))).))))...)))))))).))).))))..	-	GGGGATGTAGCTCAGATGGTAG
CX2-m0034	arm_3R:21414591:21414676:-	-29.6	CX2-m0034-5p	-	313	313	-	CTTGCCATTGATATTGTCCTGTCACAGCAGTATTGTAACACTATATTATAGTTTACTGCTGGGTCGGGGCATTAACATTGTTGAGC	(((..((.((.((.(((((((.(.((((((((((((((.......)))))))..))))))).).))))))).)).)).))..))).	ATATTGTCCTGTCACAGCAGT	-
CX2-m0035	arm_X:18022257:18022333:+	-33.02	-	CX2-m0035-3p	347	-	347	TGCTTATTGCAGCTGCTGGCCACTGCACAAGATTAGACTTAAGACTCTTGTGCGTGTGACAGCGGCTATTGTAAGAG	..(((((...((((((((..((((((((((((.............))))))))).))).))))))))...)))))..	-	CTTGTGCGTGTGACAGCGGCT
CX2-m0036	arm_X:15859987:15860066:-	-31.74	CX2-m0036-5p	-	339	339	-	GCTGTAGAGTTTTAGAATTCCTACGCTTTACCGTGGCATACGAAATTCGGCAAAGCGTTTGGATTCTGAAACCCTACCGA	.(.((((.((((((((((((..(((((((.(((..............))).)))))))..)))))))))))).)))).).	TTTAGAATTCCTACGCTTTACC	-
