# Supplementary material for: Characterization and Comparative Analysis of Small RNAs in Three Small RNA Libraries of the Brown Planthopper (Nilaparvata lugens)
Source: PLoS One. 2012 Mar 6;7(3):e32860. doi: 10.1371/journal.pone.0032860 (PMC3295781; doi:10.1371/journal.pone.0032860)
Supplement: Table S7 — The precursor predicted results of some CX conserved miRNAs that aligned to BPH transcriptome. (XLS) [file pone.0032860.s008.xls]

## Sheet: Sheet1
Id(identification of the precursor)	location at transcriptome	mfe (minimum free energy needed for folding)	Id(5p:the mature miRNA were located at the 5'arm of the precursor)	Id(3p:the mature miRNA were located at the 3'arm of the precursor)	count	count(5p)	count(3p)	seq	struct	seq(5p)	seq(3p)
CX2-m0001	Singletons13581:5:72:+	-28.8	CX2-m0001-5p	-	8	8	-	GCTTTTTGGGTGGTGCAGAAAGCAGGCAGGACGGACTTGGCTGCGTCGTTGATAGCCACCTAAACTTT	....((((((((((.(((...((((.((((.....)))).))))....)))...))))))))))....	TGGTGCAGAAAGCAGGCAGGA	-
CX2-m0002	Singletons16222:233:306:-	-26.1	-	CX2-m0002-3p	11	-	11	CCCCTGGTCGGTCCCAAGAAGCCAGCGTAGTGCCGCTCTGCCTGTGAGGCCTGGTGTCTGTGGCCGACGCACCC	......(((((((...(((.(((((.((..(((.((...))..)))..))))))).)))..)))))))......	-	TGTGAGGCCTGGTGTCTGTGGC
CX2-m0003	bph22085:5:72:+	-28.8	CX2-m0003-5p	-	8	8	-	GCTTTTTGGGTGGTGCAGAAAGCAGGCAGGACGGACTTGGCTGCGTCGTTGATAGCCACCTAAACTTT	....((((((((((.(((...((((.((((.....)))).))))....)))...))))))))))....	TGGTGCAGAAAGCAGGCAGGA	-
CX2-m0004	bph24253:233:306:-	-26.1	-	CX2-m0004-3p	11	-	11	CCCCTGGTCGGTCCCAAGAAGCCAGCGTAGTGCCGCTCTGCCTGTGAGGCCTGGTGTCTGTGGCCGACGCACCC	......(((((((...(((.(((((.((..(((.((...))..)))..))))))).)))..)))))))......	-	TGTGAGGCCTGGTGTCTGTGGC
CX2-m0005	bph8623:253:332:+	-33.4	CX2-m0005-5p	CX2-m0005-3p	6370	5952	418	GCTTTACATCTACCCTGTAGATCCGAATTTGTTTGACATAAGGCGACAAATTCGGTTCTAGAGAGGTTTGTGTGGTGCAT	((.((((((..(((((.((((.(((((((((((...(....)..))))))))))).)))).)).)))..)))))).))..	TACCCTGTAGATCCGAATTTGT	AAATTCGGTTCTAGAGAGGTTTG
CX2-m0006	gi|166389924|gb|DB821915.1|DB821915:253:332:+	-33.4	CX2-m0006-5p	CX2-m0006-3p	6370	5952	418	GCTTTACATCTACCCTGTAGATCCGAATTTGTTTGACATAAGGCGACAAATTCGGTTCTAGAGAGGTTTGTGTGGTGCAT	((.((((((..(((((.((((.(((((((((((...(....)..))))))))))).)))).)).)))..)))))).))..	TACCCTGTAGATCCGAATTTGT	AAATTCGGTTCTAGAGAGGTTTG
