# Supplementary material for: Characterization and Comparative Analysis of Small RNAs in Three Small RNA Libraries of the Brown Planthopper (Nilaparvata lugens)
Source: PLoS One. 2012 Mar 6;7(3):e32860. doi: 10.1371/journal.pone.0032860 (PMC3295781; doi:10.1371/journal.pone.0032860)
Supplement: Table S8 — The precursor predicted results of some CY conserved miRNAs that aligned to Drosophila melanogaster genome. (XLS) [file pone.0032860.s009.xls]

## Sheet: Sheet1
Id(identification of the precursor)	location at genome	mfe (minimum free energy needed for folding)	Id(5p:the mature miRNA were located at the 5'arm of the precursor)	Id(3p:the mature miRNA were located at the 3'arm of the precursor)	count	count(5p)	count(3p)	seq	struct	seq(5p)	seq(3p)
CY2-m0001	arm_2L:6902067:6902145:+	-39	CY2-m0001-5p	-	29	29	-	TTTGAAGTTTTCAATTCCGTAGTGCATTGCAGTGTGTTTCATTATTTACTGCAAGCGCTGCGGATTTGGCAACTTTGAC	.(..(((((.((((.((((((((((.((((((((.((......)).)))))))))))))))))).)))).)))))..).	TCAATTCCGTAGTGCATTGCAG	-
CY2-m0002	arm_2L:7425801:7425885:+	-42	-	CY2-m0002-3p	16635	-	16635	GTCTCCTACCTTGCGCGCTAATCAGTGACCGGGGCTGGTTTTTTATATACAGTCAGGTACCTGAAGTAGCGCGCGTGGTGGCAGA	.(((.(((((.(((((((((.((((..(((..(((((............))))).)))..))))..))))))))).))))).)))	-	TCAGGTACCTGAAGTAGCGCGCG
CY2-m0003	arm_2L:7425969:7426048:+	-27.8	CY2-m0003-5p	-	1096	1096	-	TCCCATGTCTATTGTACTTCATCAGGTGCTCTGGTGTGTCTCGTAACCCGGCACATGTTGAAGTACACTCAATATGAGGC	.(((((((..(.(((((((((.((.(((((..((.((........))))))))).)).))))))))).)..))))).)).	ATTGTACTTCATCAGGTGCTCTGG	-
CY2-m0004	arm_2L:18472034:18472112:+	-30.94	CY2-m0004-5p	-	44371	44371	-	TCTGGCAAATTGAGGTAGTAGGTTGTATAGTAGTAATTACACATCATACTATACAATGTGCTAGCTTTCTTTGCTTGAC	((.((((((..(((.(((((.(((((((((((..............))))))))))).))))).)))..)))))).)).	TGAGGTAGTAGGTTGTATAGT	-
CY2-m0005	arm_2L:20487445:20487527:+	-31.1	-	CY2-m0005-3p	746280	-	746280	GCCTTTGAGAGTTCCATGCTTCCTTGCATTCAATAGTTATATTCAAGCATATGGAATGTAAAGAAGTATGGAGCGAAATCTGG	.((...((..((((((((((((.((((((((.((((((.......))).))).)))))))).))))))))))))....)).))	-	TGGAATGTAAAGAAGTATGGAG
CY2-m0006	arm_2L:20616623:20616704:+	-36.4	-	CY2-m0006-3p	36	-	36	AACACTGTGTGTAGCTGGTTGACATCGGGTCAGATCTGTTTTTCAAGCATTTGGTCCCCTTCAACCAGCTGTAGCCAGTGGT	..(((((..(((((((((((((....((..(((((((........)).)))))..))...)))))))))))))..)))))..	-	TTGGTCCCCTTCAACCAGCTGT
CY2-m0007	arm_2L:11953416:11953496:-	-31.86	CY2-m0007-5p	-	346657	346657	-	CGGCACAGTTAATGGCACTGGAAGAATTCACGGGGTAATTTTTATACAACCCGTGATCTCTTAGTGGCATCTATGGTGCGA	..((((.((..(((.(((((..(((..(((((((...............))))))))))..))))).)))..)).))))..	AATGGCACTGGAAGAATTCACGGG	-
CY2-m0008	arm_2L:19569486:19569566:-	-39.1	-	CY2-m0008-3p	1051	-	1051	TGATTATCTAAGCCTCATCAAGTGGTTGTGATATGGATACCCAACGCATATCACAGCCAGCTTTGATGAGCTAGGATAATC	.((((((((.(((.((((((((((((((((((((((........).)))))))))))))..))))))))))).))))))))	-	TCACAGCCAGCTTTGATGAGC
CY2-m0009	arm_2L:19569892:19569977:-	-45.2	-	CY2-m0009-3p	1051	-	1051	TTCATGCTGGGCTCTCAAAGTGGTTGTGAAATGCATTTCCGCTTTGCGCGGCATATCACAGCCAGCTTTGATGAGCTTAGCGTAAT	...((((((((((((((((((((((((((.((((.....(((.....))))))).))))))))).)))))).)))))))))))...	-	TCACAGCCAGCTTTGATGAGC
CY2-m0010	arm_2R:5441258:5441338:+	-33.2	-	CY2-m0010-3p	2621	-	2621	TGCAACCTATGTGGGAGCGAGACGGGGACTCACTGTGCTTATTAAATAGTCAGTCTTTTTCTCTCTCCTATACAAATTGCG	.((((....((((((((.((((..((((((.(((((.........))))).))))))..)))).))))))))....)))).	-	TCAGTCTTTTTCTCTCTCCTAT
CY2-m0011	arm_2R:12718942:12719021:+	-22.52	CY2-m0011-5p	CY2-m0011-3p	121826	44790	77036	CATCTGTTCACATCTTACCGGGCAGCATTAGATCCTTTTTATAACTCTAATACTGTCAGGTAAAGATGTCGTCCGTGTCC	.....(..(((((((((((.(((((.((((((.............)))))).))))).))).))))))).)..)......	CATCTTACCGGGCAGCATTAGA	TAATACTGTCAGGTAAAGATGTC
CY2-m0012	arm_2R:16493576:16493656:+	-30.7	CY2-m0012-5p	-	1850	1850	-	GCATTCCGTATGGAAGACTAGTGATTTTGTTGTTTGGTCTTTGGTAATAACAATAAATCCCTTGTCTTCTTACGGCGTGCA	((((.(((((.(((((((.((.(((((.((((((....(....)....))))))))))).)).)))))))))))).)))).	TGGAAGACTAGTGATTTTGTTGTT	-
CY2-m0013	arm_2R:5508756:5508844:-	-40.2	-	CY2-m0013-3p	17	-	17	TTGTCTTGCTTTGACTCACTCAACCTGGGTGTGATGTTATTTCGATATGGTATCCATCACAACCTCCTTGAGTGAGCGATAGCAGGACA	.((((((((((((.(((((((((...((.(((((((.((((.......))))..))))))).))...)))))))))))).)))))))))	-	TCACAACCTCCTTGAGTGAGCGA
CY2-m0014	arm_2R:8057661:8057745:-	-29.9	CY2-m0014-5p	-	4101	4101	-	TTGTGAAATGAAGAGAGCTATCCGTCGACAGTCAAGTTAAGACCGATTGTAATACTGTCATGGAATTGCTCTCTTTGTATAACAT	.(((...(..((((((((..(((((.((((((..((((......)))).....)))))))))))...))))))))..)...))).	AAGAGAGCTATCCGTCGACAGT	-
CY2-m0015	arm_2R:9216915:9216999:-	-32	-	CY2-m0015-3p	307726	-	307726	CGGTGCATTCGTACCCTTATCATTCTCTCGCCCCGTGTGCACTTAAAGACAACTGGACGGAGAACTGATAAGGGCTCGTATCACC	.((((.((.((..((((((((((((((.((((...(((..........)))...)).))))))).)))))))))..)).))))))	-	TGGACGGAGAACTGATAAGGGC
CY2-m0016	arm_2R:11952765:11952847:-	-25.9	-	CY2-m0016-3p	18	-	18	ATCTCCAATGGCCACGTGTATGCTCGTAGCTATAACCTGAAATCCAAATGTTATTGCTTGAGAATACACGTAGTTCACCGAGA	.((((...((..(((((((((.((((.(((.(((((.((.....))...))))).))))))).)))))))).)..))..))))	-	TATTGCTTGAGAATACACGTAG
CY2-m0017	arm_3L:642209:642289:+	-26.1	-	CY2-m0017-3p	16	-	16	TTTGACTACGAAACCGGTTTTCGATTTGGTTTGACTGTTTTTCATACAAGTGAGATCATTTTGAAAGCTGATTTTGTCAAT	.(((((...((((.((((((((((..((((((.(((((.......)).))).))))))..)))))))))).))))))))).	-	TGAGATCATTTTGAAAGCTGA
CY2-m0018	arm_3L:8564912:8564994:+	-31.9	CY2-m0018-5p	-	219	219	-	GGTTCCAGTGAGATATGTTTGATATTCTTGGTTGTTTCATTCAAAAGTTCACCCAGGAATCAAACATATTATTACTGTGACCC	(((..((((((((((((((((((..((((((.((...(........)..)).)))))))))))))))))).))))))..))).	AGATATGTTTGATATTCTTGGTTG	-
CY2-m0019	arm_3L:10312898:10312975:+	-32.5	CY2-m0019-5p	-	22	22	-	TTTTACCATCAGCGAGGTATAGAGTTCCTACGTTCCTATATTCAGTCGTAGGAACTTAATACCGTGCTCTTGGAGGAC	.....(((..((((.(((((.(((((((((((...((......)).))))))))))).))))).))))..))).....	AGCGAGGTATAGAGTTCCTACG	-
CY2-m0020	arm_3L:10358334:10358409:+	-32.32	CY2-m0020-5p	CY2-m0020-3p	608	22	586	TTTTGCCATCAGCGAGGTATAGAGTTCCTACGTTCATTATAAACTCGTAGGAACTTCATACCGTGCTCTTGGAAGA	.....(((..((((.(((((..((((((((((.............))))))))))..))))).))))..)))....	AGCGAGGTATAGAGTTCCTACG	TAGGAACTTCATACCGTGC
CY2-m0021	arm_3L:18854072:18854154:+	-32.9	CY2-m0021-5p	-	1034	1034	-	ACTTATATAATTTTGATTGTTGCTCAGAAAGCCCTCATTGTTTACCAGTTGGCTTTCGAGCAATAATTGAAACCAGATAAGTG	((((((....(((..((((((((((.(((((((...((((.....)))).)))))))))))))))))..)))....)))))).	TTTTGATTGTTGCTCAGAAAGC	-
CY2-m0022	arm_3L:19558230:19558309:+	-30.7	CY2-m0022-5p	-	49282	49282	-	TGCTATGTTGTCTTTGGTTATCTAGCTGTATGAGTGATAAATAACGTCATAAAGCTAGCTTACCGAAGTTAATATTAGCG	.(((((((((.(((((((...((((((.(((((((........)).))))).))))))...))))))).))))).)))).	TCTTTGGTTATCTAGCTGTATG	-
CY2-m0023	arm_3L:8021687:8021783:-	-25.3	-	CY2-m0023-3p	18	-	18	TAGCTTCTGCACTCGCCATAGTTTTCGTTCGCTTTTGATTTGGCTAAGCACGTGTGCCGTTATGTGGGGATGTAGCTCAGATGGTAGAGCGCTCGCT	.(((....((.((((((((((((..(((((.(...((((..(((...........)))))))...).))))).))))...))))).))).))..)))	-	GGGGATGTAGCTCAGATGGTAG
CY2-m0024	arm_3R:121097:121171:+	-44.5	CY2-m0024-5p	-	39	39	-	GGTGGAGCTCAAATTGACTCTAGTAGGGAGTCCTTTAATGAGCGACTCCCTAACGGAGTCAGATTGAGCTGCAAA	..((.(((((((.((((((((..((((((((((((....))).)))))))))..)))))))).))))))).))..	AAATTGACTCTAGTAGGGAGT	-
CY2-m0025	arm_3R:5916852:5916932:+	-34.6	-	CY2-m0025-3p	404	-	404	AACTGCCATTGGGATACACCCTGTGCTCGCTTTGAATGAAATGCAAGCAAGTGAACACAGCTGGTGGTATCCAGTGGCCGT	.((.(((((((((...(((((((((.((((((.(..((.....))..))))))).)))))..))))...))))))))).))	-	TGAACACAGCTGGTGGTATC
CY2-m0026	arm_3R:5925749:5925834:+	-39	-	CY2-m0026-3p	213	-	213	GGTTTTGGGCTGCGTGTCAGGAGTGCATTTGCACTGAAACTATCTGAAGCATGTAAATGCACTATCTGGTACGACATTCCAGAACG	.(((((((..(((((..((((((((((((((((.((...(.....)...)))))))))))))).))))..))).))..))))))).	-	TAAATGCACTATCTGGTACGACA
CY2-m0027	arm_3R:5926664:5926756:+	-35.5	CY2-m0027-5p	-	88	88	-	CTATGCGCTTTGGCAGTGTGGTTAGCTGGTTGTGTAGCCAATTATTGCCGTTGACAATTCACAGCCACTATCTTCACTGCCGCCGCGACAAGC	...(((((..((((((((.((.(((.((((((((..(.((((.......)))).)....))))))))))).)).))))))))..))).))...	TGGCAGTGTGGTTAGCTGGTTGTG	-
CY2-m0028	arm_3R:12681993:12682068:+	-29.2	CY2-m0028-5p	-	240	240	-	GACCTCGTAAACGTATACTGAATGTATCCTGAGTGTATCCTATCCGGTATACCTTCAGTATACGTAACACGAGAGA	...(((((..((((((((((((.((((.(((..((.....))..))).)))).))))))))))))...)))))...	ACGTATACTGAATGTATCCTGA	-
CY2-m0029	arm_3R:15616643:15616725:+	-18.6	-	CY2-m0029-3p	18	-	18	TAAGAGTGACAAGAGTATTCACCTACATTCTACGGCATTCGTATGGTATCAGGGGATGTAGCTCAGATGGTAGAGCGCTCGCT	...(((((.....(.((((...(((((((((..(..(((.....)))..)..)))))))))....)))).)....)))))...	-	GGGGATGTAGCTCAGATGGTAG
CY2-m0030	arm_3R:2635223:2635307:-	-32.4	CY2-m0030-5p	CY2-m0030-3p	2838	2656	182	GCTCCACGTCTACCCTGTAGATCCGAATTTGTTTTATACTAGCTTTAAGGACAAATTCGGTTCTAGAGAGGTTTGTGTGGTTCAA	(..(((((...(((((.((((.(((((((((((((............))))))))))))).)))).)).)))...)))))..)..	TACCCTGTAGATCCGAATTTGT	AAATTCGGTTCTAGAGAGGTTTG
CY2-m0031	arm_3R:12681992:12682069:-	-31.2	CY2-m0031-5p	-	5	5	-	CTCTCTCGTGTTACGTATACTGAAGGTATACCGGATAGGATACACTCAGGATACATTCAGTATACGTTTACGAGGTCG	...(((((((..((((((((((((.((((.((.((..(....)..)).)))))).)))))))))))).)))))))...	TTACGTATACTGAAGGTATACCGG	-
CY2-m0032	arm_3R:13471070:13471150:-	-26.24	-	CY2-m0032-3p	18	-	18	AACGAGAGCTGTGCGCGATTTTTACCTCCCCGCGAATGAATCACTAAGGGGGGATGTAGCTCAGATGGTAGAGCGCTCGCT	..((((.(((.(((.(.((((((((.(((((.(..............).))))).))))...)))))))).))).))))..	-	GGGGATGTAGCTCAGATGGTAG
CY2-m0033	arm_3R:21414591:21414676:-	-29.6	CY2-m0033-5p	-	109	109	-	CTTGCCATTGATATTGTCCTGTCACAGCAGTATTGTAACACTATATTATAGTTTACTGCTGGGTCGGGGCATTAACATTGTTGAGC	(((..((.((.((.(((((((.(.((((((((((((((.......)))))))..))))))).).))))))).)).)).))..))).	ATATTGTCCTGTCACAGCAGT	-
CY2-m0034	arm_X:18022257:18022333:+	-33.02	-	CY2-m0034-3p	123	-	123	TGCTTATTGCAGCTGCTGGCCACTGCACAAGATTAGACTTAAGACTCTTGTGCGTGTGACAGCGGCTATTGTAAGAG	..(((((...((((((((..((((((((((((.............))))))))).))).))))))))...)))))..	-	CTTGTGCGTGTGACAGCGGCT
CY2-m0035	arm_X:15859987:15860066:-	-31.74	CY2-m0035-5p	-	173	173	-	GCTGTAGAGTTTTAGAATTCCTACGCTTTACCGTGGCATACGAAATTCGGCAAAGCGTTTGGATTCTGAAACCCTACCGA	.(.((((.((((((((((((..(((((((.(((..............))).)))))))..)))))))))))).)))).).	TTTAGAATTCCTACGCTTTACC	-
