# Supplementary material for: Characterization and Comparative Analysis of Small RNAs in Three Small RNA Libraries of the Brown Planthopper (Nilaparvata lugens)
Source: PLoS One. 2012 Mar 6;7(3):e32860. doi: 10.1371/journal.pone.0032860 (PMC3295781; doi:10.1371/journal.pone.0032860)
Supplement: Table S10 — The expression level pairwise comparison results of the conserved miRNAs(>5 reads) in CC and CX. Normalization forum∶Normalized expression = Actual miRNA count/Total count of clean reads*1000000. Fold-change formula∶Fold change = log2 (treatment/control). (XLS) [file pone.0032860.s011.xls]

## Sheet: Sheet1
pairwise	miR-name	CC2-total-reads	CX2-total-reads	CC2-expressed	CX2-expressed	CC2-std	CX2-std	fold-change(log2 CX2/CC2)	p-value	sig-lable
CC2-CX2	bantam	10663137	11370033	192717	308236	18073.2	27109.5	0.584947	0
CC2-CX2	bantam*	10663137	11370033	35	45	3.2823	3.9578	0.269992	0.411016
CC2-CX2	bantam-3p	10663137	11370033	52	73	4.8766	6.4204	0.396788	0.130026
CC2-CX2	bantam-b	10663137	11370033	81	125	7.5963	10.9938	0.533321	0.00909639
CC2-CX2	let-7	10663137	11370033	12670	11449	1188.21	1006.95	-0.238799	8.91608e-38
CC2-CX2	let-7-3p	10663137	11370033	50	115	4.6891	10.1143	1.10901	2.57005e-06	**
CC2-CX2	let-7-5p	10663137	11370033	53908	54311	5055.55	4776.68	-0.0818595	1.0394e-20
CC2-CX2	let-7c	10663137	11370033	30	31	2.8134	2.7265	-0.0452645	0.899047
CC2-CX2	let-7d	10663137	11370033	15	8	1.4067	0.7036	-0.999487	0.11143
CC2-CX2	let-7e	10663137	11370033	20	29	1.8756	2.5506	0.443484	0.295223
CC2-CX2	let-7f	10663137	11370033	10	12	0.9378	1.0554	0.170438	0.794686
CC2-CX2	miR-1	10663137	11370033	972	3955	91.1552	347.844	1.93204	0	**
CC2-CX2	miR-10	10663137	11370033	317	883	29.7286	77.6603	1.38533	1.13529e-54	**
CC2-CX2	miR-10*	10663137	11370033	166	288	15.5677	25.3297	0.702274	3.90917e-07
CC2-CX2	miR-100	10663137	11370033	12365	15793	1159.6	1389	0.260418	2.30069e-51
CC2-CX2	miR-1000	10663137	11370033	49	91	4.5953	8.0035	0.800472	0.00145581
CC2-CX2	miR-1000-5p	10663137	11370033	99	242	9.2843	21.284	1.1969	3.6792e-13	**
CC2-CX2	miR-100-5p	10663137	11370033	13	24	1.2192	2.1108	0.791855	0.110588
CC2-CX2	miR-10-3p	10663137	11370033	45	179	4.2201	15.7431	1.89937	1.7876e-18	**
CC2-CX2	miR-10-5p	10663137	11370033	176	571	16.5055	50.2197	1.60531	2.68101e-44	**
CC2-CX2	miR-10a	10663137	11370033	3867	7855	362.651	690.851	0.929792	6.09088e-250
CC2-CX2	miR-10b	10663137	11370033	6	20	0.5627	1.759	1.64432	0.00965771	**
CC2-CX2	miR-1175	10663137	11370033	61	69	5.7206	6.0686	0.0851973	0.740721
CC2-CX2	miR-1175*	10663137	11370033	21	59	1.9694	5.1891	1.39773	5.86538e-05	**
CC2-CX2	miR-1185	10663137	11370033	22	32	2.0632	2.8144	0.447944	0.266251
CC2-CX2	miR-124	10663137	11370033	20	31	1.8756	2.7265	0.539698	0.194585
CC2-CX2	miR-125b-5p	10663137	11370033	391	614	36.6684	54.0016	0.558465	1.48252e-09
CC2-CX2	miR-12-5p	10663137	11370033	7	20	0.6565	1.759	1.42189	0.0198787	*
CC2-CX2	miR-1260	10663137	11370033	1	21	0.0938	1.847	4.29945	1.11253e-05	**
CC2-CX2	miR-133	10663137	11370033	4	30	0.3751	2.6385	2.81437	8.1671e-06	**
CC2-CX2	miR-133-3p	10663137	11370033	30	133	2.8134	11.6974	2.0558	1.79687e-15	**
CC2-CX2	miR-1357	10663137	11370033	11	10	1.0316	0.8795	-0.230128	0.7154
CC2-CX2	miR-137	10663137	11370033	77	182	7.2211	16.007	1.14841	1.1028e-09	**
CC2-CX2	miR-137-3p	10663137	11370033	11	16	1.0316	1.4072	0.447944	0.439128
CC2-CX2	miR-137b	10663137	11370033	69	156	6.4709	13.7203	1.08427	7.27486e-08	**
CC2-CX2	miR-13a	10663137	11370033	94	141	8.8154	12.401	0.492359	0.00996655
CC2-CX2	miR-13a-3p	10663137	11370033	479	359	44.9211	31.5742	-0.508647	3.81131e-07
CC2-CX2	miR-13b	10663137	11370033	440	411	41.2637	36.1477	-0.190969	0.0535433
CC2-CX2	miR-1-3p	10663137	11370033	495196	1459117	46440	128330	1.46642	0	**
CC2-CX2	miR-14	10663137	11370033	1683	4709	157.833	414.159	1.39178	1.91636e-285	**
CC2-CX2	miR-141	10663137	11370033	3217	2212	301.694	194.547	-0.632969	7.05441e-58
CC2-CX2	miR-143	10663137	11370033	12	2	1.1254	0.1759	-2.67761	0.00510379	**
CC2-CX2	miR-14-3p	10663137	11370033	1079	2721	101.19	239.313	1.24184	2.12794e-139	**
CC2-CX2	miR-1-5p	10663137	11370033	2	13	0.1876	1.1434	2.6076	0.00614799	**
CC2-CX2	miR-1692	10663137	11370033	13	7	1.2192	0.6157	-0.985635	0.144087
CC2-CX2	miR-1819	10663137	11370033	10	27	0.9378	2.3747	1.34039	0.00917746	**
CC2-CX2	miR-182	10663137	11370033	26	73	2.4383	6.4204	1.39679	7.63978e-06	**
CC2-CX2	miR-183	10663137	11370033	53	92	4.9704	8.0914	0.703027	0.00424083
CC2-CX2	miR-184	10663137	11370033	157806	429336	14799.2	37760.3	1.35135	0	**
CC2-CX2	miR-184-3p	10663137	11370033	218520	485455	20493	42696	1.05897	0	**
CC2-CX2	miR-184-5p	10663137	11370033	16	28	1.5005	2.4626	0.714739	0.113827
CC2-CX2	miR-184b	10663137	11370033	1276	4473	119.665	393.403	1.71701	0	**
CC2-CX2	miR-190	10663137	11370033	174	223	16.3179	19.613	0.265355	0.0688892
CC2-CX2	miR-190-5p	10663137	11370033	239	305	22.4137	26.8249	0.259192	0.0373606
CC2-CX2	miR-193	10663137	11370033	39	13	3.6575	1.1434	-1.67753	0.000107086	**
CC2-CX2	miR-1947	10663137	11370033	6	26	0.5627	2.2867	2.02283	0.000635289	**
CC2-CX2	miR-1957	10663137	11370033	53	79	4.9704	6.9481	0.483257	0.058636
CC2-CX2	miR-1a	10663137	11370033	17	31	1.5943	2.7265	0.774127	0.074038
CC2-CX2	miR-1b	10663137	11370033	21	108	1.9694	9.4987	2.26997	2.53967e-14	**
CC2-CX2	miR-1c	10663137	11370033	13	57	1.2192	5.0132	2.0398	2.60782e-07	**
CC2-CX2	miR-200b*	10663137	11370033	23	24	2.157	2.1108	-0.0312363	0.93672
CC2-CX2	miR-206	10663137	11370033	19	101	1.7818	8.883	2.31771	8.70888e-14	**
CC2-CX2	miR-21	10663137	11370033	13	8	1.2192	0.7036	-0.793107	0.223221
CC2-CX2	miR-210	10663137	11370033	89	284	8.3465	24.9779	1.58141	2.23842e-22	**
CC2-CX2	miR-210*	10663137	11370033	9	106	0.844	9.3228	3.46545	4.40214e-21	**
CC2-CX2	miR-210-3p	10663137	11370033	36	76	3.3761	6.6842	0.985397	0.000533639
CC2-CX2	miR-210-5p	10663137	11370033	9	30	0.844	2.6385	1.6444	0.00138012	**
CC2-CX2	miR-228	10663137	11370033	22	42	2.0632	3.6939	0.840261	0.0250776
CC2-CX2	miR-2476	10663137	11370033	10	20	0.9378	1.759	0.907403	0.103387
CC2-CX2	miR-2478	10663137	11370033	12	122	1.1254	10.73	3.25314	7.77656e-23	**
CC2-CX2	miR-252	10663137	11370033	1747	3870	163.835	340.368	1.05485	1.61976e-152	**
CC2-CX2	miR-252-5p	10663137	11370033	360	1119	33.7612	98.4166	1.54354	1.57716e-80	**
CC2-CX2	miR-252a	10663137	11370033	15	49	1.4067	4.3096	1.61524	4.79472e-05	**
CC2-CX2	miR-252b	10663137	11370033	19	99	1.7818	8.7071	2.28886	2.3312e-13	**
CC2-CX2	miR-263a	10663137	11370033	43676	75623	4095.98	6651.08	0.69938	0
CC2-CX2	miR-263a-5p	10663137	11370033	18922	29308	1774.52	2577.65	0.538625	0
CC2-CX2	miR-263b	10663137	11370033	2756	6254	258.461	550.042	1.0896	2.28217e-258	**
CC2-CX2	miR-263b-5p	10663137	11370033	699	2754	65.5529	242.216	1.88556	2.15581e-258	**
CC2-CX2	miR-275	10663137	11370033	1904	1468	178.559	129.111	-0.467786	6.62806e-21
CC2-CX2	miR-275-3p	10663137	11370033	14687	8092	1377.36	711.695	-0.952576	0
CC2-CX2	miR-276	10663137	11370033	722	2147	67.7099	188.83	1.47965	1.13157e-143	**
CC2-CX2	miR-2765	10663137	11370033	32131	18426	3013.28	1620.58	-0.894827	0
CC2-CX2	miR-276a-3p	10663137	11370033	11176	30581	1048.1	2689.61	1.35963	0	**
CC2-CX2	miR-277	10663137	11370033	328	955	30.7602	83.9927	1.4492	5.26811e-63	**
CC2-CX2	miR-277-3p	10663137	11370033	501	1227	46.9843	107.915	1.19965	1.35564e-60	**
CC2-CX2	miR-278-3p	10663137	11370033	245	253	22.9764	22.2515	-0.0462502	0.719515
CC2-CX2	miR-2788	10663137	11370033	16	14	1.5005	1.2313	-0.285261	0.590288
CC2-CX2	miR-279	10663137	11370033	3182	4797	298.411	421.899	0.499594	9.49302e-53
CC2-CX2	miR-279-3p	10663137	11370033	172	197	16.1303	17.3262	0.103182	0.494907
CC2-CX2	miR-2796	10663137	11370033	68	107	6.3771	9.4107	0.561402	0.0115294
CC2-CX2	miR-2796-3p	10663137	11370033	1418	2021	132.982	177.748	0.418607	3.4323e-17
CC2-CX2	miR-279a	10663137	11370033	12	12	1.1254	1.0554	-0.092648	0.871251
CC2-CX2	miR-279c	10663137	11370033	3830	3151	359.181	277.132	-0.374139	3.0012e-27
CC2-CX2	miR-281	10663137	11370033	144	166	13.5045	14.5998	0.112508	0.495468
CC2-CX2	miR-281-2-5p	10663137	11370033	20467	17745	1919.42	1560.68	-0.298492	9.33645e-91
CC2-CX2	miR-281-3p	10663137	11370033	101	124	9.4719	10.9059	0.203383	0.294516
CC2-CX2	miR-285-3p	10663137	11370033	10	16	0.9378	1.4072	0.585475	0.323046
CC2-CX2	miR-29b	10663137	11370033	10	44	0.9378	3.8698	2.04491	6.25583e-06	**
CC2-CX2	miR-2a	10663137	11370033	359	298	33.6674	26.2092	-0.361279	0.00136214
CC2-CX2	miR-2a-1*	10663137	11370033	72	147	6.7522	12.9287	0.937148	3.58111e-06
CC2-CX2	miR-2a-2*	10663137	11370033	31	48	2.9072	4.2216	0.53816	0.105402
CC2-CX2	miR-2a-3p	10663137	11370033	253	303	23.7266	26.649	0.167576	0.172996
CC2-CX2	miR-2b	10663137	11370033	914	1449	85.7159	127.44	0.572187	2.1364e-21
CC2-CX2	miR-2b-3p	10663137	11370033	199	245	18.6624	21.5479	0.207413	0.132173
CC2-CX2	miR-3049	10663137	11370033	67	160	6.2833	14.0721	1.16324	7.91942e-09	**
CC2-CX2	miR-3049-5p	10663137	11370033	30	82	2.8134	7.2119	1.35806	3.37599e-06	**
CC2-CX2	miR-305	10663137	11370033	618	247	57.9567	21.7238	-1.4157	5.59451e-43	**
CC2-CX2	miR-305-5p	10663137	11370033	243	148	22.7888	13.0167	-0.807961	4.91878e-08
CC2-CX2	miR-306	10663137	11370033	3673	3075	344.458	270.448	-0.348977	3.43374e-23
CC2-CX2	miR-307	10663137	11370033	43	65	4.0326	5.7168	0.503498	0.0753476
CC2-CX2	miR-307a-3p	10663137	11370033	15	15	1.4067	1.3193	-0.092542	0.857055
CC2-CX2	miR-31	10663137	11370033	9857	12631	924.4	1110.9	0.265144	8.08949e-43
CC2-CX2	miR-315	10663137	11370033	216	334	20.2567	29.3755	0.536214	1.74344e-05
CC2-CX2	miR-315-5p	10663137	11370033	151	183	14.1609	16.0949	0.184691	0.245223
CC2-CX2	miR-31-5p	10663137	11370033	45	191	4.2201	16.7985	1.99298	8.35382e-21	**
CC2-CX2	miR-316	10663137	11370033	65	96	6.0958	8.4432	0.469974	0.0419291
CC2-CX2	miR-316-5p	10663137	11370033	10	14	0.9378	1.2313	0.39283	0.523979
CC2-CX2	miR-317	10663137	11370033	9525	22080	893.264	1941.95	1.12034	0	**
CC2-CX2	miR-31a	10663137	11370033	16	18	1.5005	1.5831	0.0773091	0.88378
CC2-CX2	miR-34	10663137	11370033	134	476	12.5667	41.8644	1.73612	2.21878e-41	**
CC2-CX2	miR-34-5p	10663137	11370033	387	958	36.2933	84.2566	1.21509	1.24895e-48	**
CC2-CX2	miR-3597-5p	10663137	11370033	238	234	22.3199	20.5804	-0.11706	0.377661
CC2-CX2	miR-3926	10663137	11370033	17	10	1.5943	0.8795	-0.858168	0.134581
CC2-CX2	miR-3968	10663137	11370033	43	187	4.0326	16.4467	2.02802	7.82565e-21	**
CC2-CX2	miR-4101-3p	10663137	11370033	1	20	0.0938	1.759	4.22902	2.06631e-05	**
CC2-CX2	miR-4104-5p	10663137	11370033	8	24	0.7502	2.1108	1.49244	0.00791912	**
CC2-CX2	miR-4504	10663137	11370033	27	57	2.5321	5.0132	0.985397	0.00276514
CC2-CX2	miR-5106	10663137	11370033	23	13	2.157	1.1434	-0.915696	0.0649187
CC2-CX2	miR-698	10663137	11370033	4	36	0.3751	3.1662	3.07741	2.91778e-07	**
CC2-CX2	miR-7	10663137	11370033	830	3018	77.8383	265.435	1.7698	1.24172e-259	**
CC2-CX2	miR-71	10663137	11370033	619	500	58.0505	43.9752	-0.400618	3.61419e-06
CC2-CX2	miR-71-3p	10663137	11370033	174	220	16.3179	19.3491	0.245811	0.093082
CC2-CX2	miR-71c	10663137	11370033	259	274	24.2893	24.0984	-0.0113835	0.926084
CC2-CX2	miR-720	10663137	11370033	11	23	1.0316	2.0229	0.971541	0.063625
CC2-CX2	miR-739	10663137	11370033	184	434	17.2557	38.1705	1.14539	5.16541e-21	**
CC2-CX2	miR-750	10663137	11370033	1521	1977	142.641	173.878	0.285688	5.72361e-09
CC2-CX2	miR-7-5p	10663137	11370033	602	1874	56.4562	164.819	1.54568	7.12392e-134	**
CC2-CX2	miR-8	10663137	11370033	44139	47088	4139.4	4141.41	0.000701	0.941648
CC2-CX2	miR-80	10663137	11370033	17	42	1.5943	3.6939	1.21222	0.00247003	**
CC2-CX2	miR-81	10663137	11370033	13	24	1.2192	2.1108	0.791855	0.110588
CC2-CX2	miR-81*	10663137	11370033	55	48	5.158	4.2216	-0.289022	0.310534
CC2-CX2	miR-8-3p	10663137	11370033	199517	143407	18710.9	12612.7	-0.569001	0
CC2-CX2	miR-8-5p	10663137	11370033	76226	62250	7148.55	5474.92	-0.384814	0
CC2-CX2	miR-87	10663137	11370033	436	1188	40.8885	104.485	1.35353	1.788e-70	**
CC2-CX2	miR-87a-3p	10663137	11370033	11	55	1.0316	4.8373	2.22932	8.9199e-08	**
CC2-CX2	miR-87b-3p	10663137	11370033	3	20	0.2813	1.759	2.64457	0.00049239	**
CC2-CX2	miR-9	10663137	11370033	12877	10713	1207.62	942.214	-0.358039	1.04208e-80
CC2-CX2	miR-9*	10663137	11370033	74	43	6.9398	3.7819	-0.875783	0.00129949
CC2-CX2	miR-927-3p	10663137	11370033	79	207	7.4087	18.2058	1.29711	8.39381e-13	**
CC2-CX2	miR-927-5p	10663137	11370033	324	1101	30.3851	96.8335	1.67214	9.896e-89	**
CC2-CX2	miR-929	10663137	11370033	6	17	0.5627	1.4952	1.4099	0.0337203	*
CC2-CX2	miR-929-5p	10663137	11370033	47	89	4.4077	7.8276	0.828544	0.00118627
CC2-CX2	miR-92a	10663137	11370033	42	90	3.9388	7.9155	1.00692	0.000122749	**
CC2-CX2	miR-92b	10663137	11370033	498	397	46.703	34.9163	-0.419615	1.44054e-05
CC2-CX2	miR-932	10663137	11370033	21	37	1.9694	3.2542	0.724547	0.0647135
CC2-CX2	miR-932-5p	10663137	11370033	14	27	1.3129	2.3747	0.854988	0.0701472
CC2-CX2	miR-965	10663137	11370033	224	196	21.007	17.2383	-0.285253	0.0430116
CC2-CX2	miR-979-3p	10663137	11370033	45	22	4.2201	1.9349	-1.12502	0.00209396	**
CC2-CX2	miR-981-3p	10663137	11370033	771	1425	72.3052	125.329	0.793555	3.20673e-36
CC2-CX2	miR-993*	10663137	11370033	9	22	0.844	1.9349	1.19694	0.0319513	*
CC2-CX2	miR-993-3p	10663137	11370033	35	68	3.2823	5.9806	0.865583	0.00332001
CC2-CX2	miR-993-5p	10663137	11370033	252	520	23.6328	45.7343	0.952486	8.23634e-19
CC2-CX2	miR-996	10663137	11370033	77	37	7.2211	3.2542	-1.14992	3.9879e-05	**
CC2-CX2	miR-9a	10663137	11370033	184	129	17.2557	11.3456	-0.60494	0.000234206
CC2-CX2	miR-9a*	10663137	11370033	12	16	1.1254	1.4072	0.32239	0.570213
CC2-CX2	miR-9a-5p	10663137	11370033	6915	5128	648.496	451.01	-0.523937	1.63912e-87
CC2-CX2	miR-9b	10663137	11370033	23	22	2.157	1.9349	-0.156767	0.714352
CC2-CX2	miR-9b-3p	10663137	11370033	23	30	2.157	2.6385	0.290692	0.474054
CC2-CX2	miR-9b-5p	10663137	11370033	2584	2482	242.33	218.293	-0.150708	0.000201221
CC2-CX2	miR-9c-5p	10663137	11370033	189	51	17.7246	4.4855	-1.98241	5.01574e-22	**
CC2-CX2	miR-9d-5p	10663137	11370033	18	46	1.6881	4.0457	1.26099	0.0010731	**
CC2-CX2	miR-iab-4-5p	10663137	11370033	445	198	41.7326	17.4142	-1.26091	1.51411e-26	**

## Sheet: Sheet2
CC2-CX2	miR-1	10663137	11370033	972	3955	91.1552	347.844	1.93204	0	**
CC2-CX2	miR-1260	10663137	11370033	1	21	0.0938	1.847	4.29945	1.11253e-05	**
CC2-CX2	miR-133	10663137	11370033	4	30	0.3751	2.6385	2.81437	8.1671e-06	**
CC2-CX2	miR-133-3p	10663137	11370033	30	133	2.8134	11.6974	2.0558	1.79687e-15	**
CC2-CX2	miR-143	10663137	11370033	12	2	1.1254	0.1759	-2.67761	0.00510379	**
CC2-CX2	miR-1-5p	10663137	11370033	2	13	0.1876	1.1434	2.6076	0.00614799	**
CC2-CX2	miR-1947	10663137	11370033	6	26	0.5627	2.2867	2.02283	0.000635289	**
CC2-CX2	miR-1b	10663137	11370033	21	108	1.9694	9.4987	2.26997	2.53967e-14	**
CC2-CX2	miR-1c	10663137	11370033	13	57	1.2192	5.0132	2.0398	2.60782e-07	**
CC2-CX2	miR-206	10663137	11370033	19	101	1.7818	8.883	2.31771	8.70888e-14	**
CC2-CX2	miR-210*	10663137	11370033	9	106	0.844	9.3228	3.46545	4.40214e-21	**
CC2-CX2	miR-252-5p	10663137	11370033	360	1119	33.7612	98.4166	1.54354	1.57716e-80	**
CC2-CX2	miR-252b	10663137	11370033	19	99	1.7818	8.7071	2.28886	2.3312e-13	**
CC2-CX2	miR-29b	10663137	11370033	10	44	0.9378	3.8698	2.04491	6.25583e-06	**
CC2-CX2	miR-3968	10663137	11370033	43	187	4.0326	16.4467	2.02802	7.82565e-21	**
CC2-CX2	miR-4101-3p	10663137	11370033	1	20	0.0938	1.759	4.22902	2.06631e-05	**
CC2-CX2	miR-698	10663137	11370033	4	36	0.3751	3.1662	3.07741	2.91778e-07	**
CC2-CX2	miR-87a-3p	10663137	11370033	11	55	1.0316	4.8373	2.22932	8.9199e-08	**
CC2-CX2	miR-87b-3p	10663137	11370033	3	20	0.2813	1.759	2.64457	0.00049239	**
