# Supplementary material for: Characterization and Comparative Analysis of Small RNAs in Three Small RNA Libraries of the Brown Planthopper (Nilaparvata lugens)
Source: PLoS One. 2012 Mar 6;7(3):e32860. doi: 10.1371/journal.pone.0032860 (PMC3295781; doi:10.1371/journal.pone.0032860)
Supplement: Table S11 — The expression level pairwise comparison results of the conserved miRNAs(>5 reads) in CC and CY. (XLS) [file pone.0032860.s012.xls]

## Sheet: Sheet1
pairwise	miR-name	CC2-total-reads	CY2-total-reads	CC2-expressed	CY2-expressed	CC2-std	CY2-std	fold-change(log2 CY2/CC2)	p-value	sig-lable
CC2-CY2	bantam	10663137	10354342	192717	163355	18073.2	15776.5	-0.196077	0
CC2-CY2	bantam*	10663137	10354342	35	21	3.2823	2.0281	-0.694578	0.0800783
CC2-CY2	bantam-3p	10663137	10354342	52	48	4.8766	4.6357	-0.0730884	0.802796
CC2-CY2	bantam-b	10663137	10354342	81	61	7.5963	5.8912	-0.366735	0.133991
CC2-CY2	let-7	10663137	10354342	12670	15251	1188.21	1472.91	0.309883	9.73308e-72
CC2-CY2	let-7-3p	10663137	10354342	50	102	4.6891	9.8509	1.07094	9.68298e-06	**
CC2-CY2	let-7-5p	10663137	10354342	53908	31508	5055.55	3042.97	-0.732385	0
CC2-CY2	let-7b	10663137	10354342	7	163	0.6565	15.7422	4.5837	5.10154e-41	**
CC2-CY2	let-7c	10663137	10354342	30	20	2.8134	1.9316	-0.542518	0.194503
CC2-CY2	let-7d	10663137	10354342	15	66	1.4067	6.3741	2.17991	2.40843e-09	**
CC2-CY2	let-7e	10663137	10354342	20	6	1.8756	0.5795	-1.69447	0.00743414	**
CC2-CY2	let-7k	10663137	10354342	1	39	0.0938	3.7665	5.32749	2.14269e-11	**
CC2-CY2	miR-1	10663137	10354342	972	1479	91.1552	142.839	0.647989	3.79297e-28
CC2-CY2	miR-10	10663137	10354342	317	424	29.7286	40.949	0.461977	1.46257e-05
CC2-CY2	miR-10*	10663137	10354342	166	149	15.5677	14.3901	-0.113479	0.487064
CC2-CY2	miR-100	10663137	10354342	12365	13911	1159.6	1343.49	0.21236	9.1752e-33
CC2-CY2	miR-1000	10663137	10354342	49	31	4.5953	2.9939	-0.618133	0.0609031
CC2-CY2	miR-1000-5p	10663137	10354342	99	80	9.2843	7.7262	-0.265034	0.222601
CC2-CY2	miR-100-5p	10663137	10354342	13	17	1.2192	1.6418	0.429344	0.423846
CC2-CY2	miR-10-3p	10663137	10354342	45	67	4.2201	6.4707	0.616645	0.025699
CC2-CY2	miR-10-5p	10663137	10354342	176	295	16.5055	28.4905	0.787534	5.74916e-09
CC2-CY2	miR-10a	10663137	10354342	3867	4298	362.651	415.092	0.194847	1.07317e-09
CC2-CY2	miR-1175	10663137	10354342	61	33	5.7206	3.1871	-0.843922	0.00597553
CC2-CY2	miR-1175*	10663137	10354342	21	17	1.9694	1.6418	-0.262478	0.584106
CC2-CY2	miR-1185	10663137	10354342	22	10	2.0632	0.9658	-1.09509	0.0430365	*
CC2-CY2	miR-124	10663137	10354342	20	12	1.8756	1.1589	-0.694596	0.189771
CC2-CY2	miR-125b-5p	10663137	10354342	391	540	36.6684	52.152	0.508185	9.37102e-08
CC2-CY2	miR-133-3p	10663137	10354342	30	28	2.8134	2.7042	-0.0571128	0.883367
CC2-CY2	miR-1357	10663137	10354342	11	7	1.0316	0.676	-0.609789	0.394165
CC2-CY2	miR-137	10663137	10354342	77	91	7.2211	8.7886	0.283415	0.204724
CC2-CY2	miR-137-3p	10663137	10354342	11	13	1.0316	1.2555	0.283378	0.636231
CC2-CY2	miR-137b	10663137	10354342	69	78	6.4709	7.5331	0.219277	0.358298
CC2-CY2	miR-13a	10663137	10354342	94	71	8.8154	6.857	-0.362449	0.110075
CC2-CY2	miR-13a-3p	10663137	10354342	479	224	44.9211	21.6334	-1.05413	1.01481e-20	**
CC2-CY2	miR-13b	10663137	10354342	440	310	41.2637	29.9391	-0.462842	1.33968e-05
CC2-CY2	miR-1-3p	10663137	10354342	495196	779772	46440	75308.7	0.697449	0
CC2-CY2	miR-14	10663137	10354342	1683	1963	157.833	189.582	0.264421	3.28167e-08
CC2-CY2	miR-141	10663137	10354342	3217	1271	301.694	122.75	-1.29736	1.80907e-179	**
CC2-CY2	miR-143	10663137	10354342	12	87	1.1254	8.4023	2.90035	6.1629e-16	**
CC2-CY2	miR-14-3p	10663137	10354342	1079	877	101.19	84.6988	-0.256649	8.83029e-05
CC2-CY2	miR-144*	10663137	10354342	0	32	0.01	3.0905	8.2717	1.4286e-10	**
CC2-CY2	miR-146a	10663137	10354342	5	46	0.4689	4.4426	3.24405	6.8708e-10	**
CC2-CY2	miR-1-5p	10663137	10354342	2	12	0.1876	1.1589	2.62702	0.00624742	**
CC2-CY2	miR-1692	10663137	10354342	13	9	1.2192	0.8692	-0.488175	0.446116
CC2-CY2	miR-181a	10663137	10354342	2	32	0.1876	3.0905	4.04211	2.3164e-08	**
CC2-CY2	miR-182	10663137	10354342	26	24	2.4383	2.3179	-0.0730573	0.861713
CC2-CY2	miR-183	10663137	10354342	53	187	4.9704	18.0601	1.86137	8.84e-20	**
CC2-CY2	miR-184	10663137	10354342	157806	193459	14799.2	18683.9	0.336272	0
CC2-CY2	miR-184-3p	10663137	10354342	218520	329987	20493	31869.4	0.63704	0
CC2-CY2	miR-184-5p	10663137	10354342	16	7	1.5005	0.676	-1.15035	0.0749228
CC2-CY2	miR-184b	10663137	10354342	1276	1455	119.665	140.521	0.231787	2.74577e-05
CC2-CY2	miR-190	10663137	10354342	174	91	16.3179	8.7886	-0.89275	9.95889e-07
CC2-CY2	miR-190-5p	10663137	10354342	239	153	22.4137	14.7764	-0.601086	4.81151e-05
CC2-CY2	miR-193	10663137	10354342	39	89	3.6575	8.5954	1.23271	3.78761e-06	**
CC2-CY2	miR-1957	10663137	10354342	53	74	4.9704	7.1468	0.523935	0.0428318
CC2-CY2	miR-1a	10663137	10354342	17	15	1.5943	1.4487	-0.138164	0.793068
CC2-CY2	miR-1b	10663137	10354342	21	46	1.9694	4.4426	1.17365	0.00145283	**
CC2-CY2	miR-1c	10663137	10354342	13	24	1.2192	2.3179	0.926884	0.0596058
CC2-CY2	miR-200b*	10663137	10354342	23	20	2.157	1.9316	-0.15923	0.72365
CC2-CY2	miR-206	10663137	10354342	19	29	1.7818	2.8008	0.652504	0.124999
CC2-CY2	miR-21	10663137	10354342	13	647	1.2192	62.4859	5.67952	1.15454e-176	**
CC2-CY2	miR-210	10663137	10354342	89	85	8.3465	8.2091	-0.0239473	0.91431
CC2-CY2	miR-210*	10663137	10354342	9	24	0.844	2.3179	1.4575	0.00703057	**
CC2-CY2	miR-210-3p	10663137	10354342	36	36	3.3761	3.4768	0.0424024	0.899757
CC2-CY2	miR-228	10663137	10354342	22	74	2.0632	7.1468	1.79241	2.72821e-08	**
CC2-CY2	miR-22a	10663137	10354342	0	13	0.01	1.2555	6.97212	9.92239e-05	**
CC2-CY2	miR-2476	10663137	10354342	10	11	0.9378	1.0624	0.179975	0.777886
CC2-CY2	miR-2478	10663137	10354342	12	58	1.1254	5.6015	2.31538	6.65894e-09	**
CC2-CY2	miR-252	10663137	10354342	1747	1524	163.835	147.185	-0.154621	0.00221496
CC2-CY2	miR-252-5p	10663137	10354342	360	464	33.7612	44.8121	0.408522	5.1894e-05
CC2-CY2	miR-252a	10663137	10354342	15	24	1.4067	2.3179	0.720504	0.12872
CC2-CY2	miR-252b	10663137	10354342	19	24	1.7818	2.3179	0.379483	0.394746
CC2-CY2	miR-263a	10663137	10354342	43676	150946	4095.98	14578	1.83152	0	**
CC2-CY2	miR-263a-5p	10663137	10354342	18922	213724	1774.52	20641	3.54001	0	**
CC2-CY2	miR-263b	10663137	10354342	2756	5601	258.461	540.933	1.0655	1.96317e-235	**
CC2-CY2	miR-263b-5p	10663137	10354342	699	946	65.5529	91.3626	0.478944	2.16413e-11
CC2-CY2	miR-275	10663137	10354342	1904	961	178.559	92.8113	-0.944029	8.13788e-65
CC2-CY2	miR-275-3p	10663137	10354342	14687	16202	1377.36	1564.75	0.184028	3.91123e-29
CC2-CY2	miR-276	10663137	10354342	722	601	67.7099	58.0433	-0.222237	0.00521911
CC2-CY2	miR-2765	10663137	10354342	32131	29067	3013.28	2807.23	-0.102188	2.05396e-18
CC2-CY2	miR-276a-3p	10663137	10354342	11176	15265	1048.1	1474.26	0.49222	1.85742e-167
CC2-CY2	miR-277	10663137	10354342	328	93	30.7602	8.9817	-1.776	1.6837e-30	**
CC2-CY2	miR-277-3p	10663137	10354342	501	127	46.9843	12.2654	-1.93758	2.88069e-51	**
CC2-CY2	miR-278-3p	10663137	10354342	245	115	22.9764	11.1065	-1.04875	3.09487e-11	**
CC2-CY2	miR-2788	10663137	10354342	16	50	1.5005	4.8289	1.68625	1.27255e-05	**
CC2-CY2	miR-279	10663137	10354342	3182	4867	298.411	470.044	0.655495	2.04663e-90
CC2-CY2	miR-279-3p	10663137	10354342	172	216	16.1303	20.8608	0.371021	0.0116522
CC2-CY2	miR-2796	10663137	10354342	68	52	6.3771	5.022	-0.344638	0.195678
CC2-CY2	miR-2796-3p	10663137	10354342	1418	1279	132.982	123.523	-0.106445	0.0556826
CC2-CY2	miR-279a	10663137	10354342	12	8	1.1254	0.7726	-0.542644	0.421459
CC2-CY2	miR-279c	10663137	10354342	3830	2956	359.181	285.484	-0.331302	4.73383e-21
CC2-CY2	miR-281	10663137	10354342	144	49	13.5045	4.7323	-1.51283	1.31694e-11	**
CC2-CY2	miR-281-2-5p	10663137	10354342	20467	7087	1919.42	684.447	-1.48766	0	**
CC2-CY2	miR-281-3p	10663137	10354342	101	34	9.4719	3.2836	-1.52838	1.18858e-08	**
CC2-CY2	miR-285-3p	10663137	10354342	10	11	0.9378	1.0624	0.179975	0.777886
CC2-CY2	miR-2a	10663137	10354342	359	262	33.6674	25.3034	-0.412021	0.000413995
CC2-CY2	miR-2a-1*	10663137	10354342	72	56	6.7522	5.4084	-0.320156	0.213997
CC2-CY2	miR-2a-2*	10663137	10354342	31	40	2.9072	3.8631	0.410129	0.235718
CC2-CY2	miR-2a-3p	10663137	10354342	253	195	23.7266	18.8327	-0.333266	0.0151207
CC2-CY2	miR-2b	10663137	10354342	914	769	85.7159	74.2684	-0.206814	0.00335876
CC2-CY2	miR-2b-3p	10663137	10354342	199	137	18.6624	13.2312	-0.496191	0.00182669
CC2-CY2	miR-3049	10663137	10354342	67	80	6.2833	7.7262	0.298237	0.212167
CC2-CY2	miR-3049-5p	10663137	10354342	30	24	2.8134	2.3179	-0.279496	0.4844
CC2-CY2	miR-305	10663137	10354342	618	837	57.9567	80.8357	0.480017	2.79528e-10
CC2-CY2	miR-305-5p	10663137	10354342	243	332	22.7888	32.0638	0.49262	4.75442e-05
CC2-CY2	miR-306	10663137	10354342	3673	2779	344.458	268.39	-0.359997	2.09278e-23
CC2-CY2	miR-307	10663137	10354342	43	14	4.0326	1.3521	-1.57651	0.000157097	**
CC2-CY2	miR-307a-3p	10663137	10354342	15	3	1.4067	0.2897	-2.27968	0.00537467	**
CC2-CY2	miR-30a*	10663137	10354342	0	14	0.01	1.3521	7.07906	4.8883e-05	**
CC2-CY2	miR-30d	10663137	10354342	3	25	0.2813	2.4144	3.10148	1.07974e-05	**
CC2-CY2	miR-30e	10663137	10354342	5	16	0.4689	1.5452	1.72044	0.0140066	*
CC2-CY2	miR-31	10663137	10354342	9857	18610	924.4	1797.31	0.959254	0
CC2-CY2	miR-315	10663137	10354342	216	673	20.2567	64.9969	1.68197	1.87618e-58	**
CC2-CY2	miR-315-5p	10663137	10354342	151	563	14.1609	54.3733	1.94099	1.47986e-59	**
CC2-CY2	miR-31-5p	10663137	10354342	45	97	4.2201	9.3681	1.15048	4.87138e-06	**
CC2-CY2	miR-316	10663137	10354342	65	39	6.0958	3.7665	-0.694591	0.0164653
CC2-CY2	miR-317	10663137	10354342	9525	4860	893.264	469.368	-0.928367	8.42855e-308
CC2-CY2	miR-31a	10663137	10354342	16	21	1.5005	2.0281	0.434685	0.367329
CC2-CY2	miR-34	10663137	10354342	134	31	12.5667	2.9939	-2.06951	5.13013e-16	**
CC2-CY2	miR-34-5p	10663137	10354342	387	69	36.2933	6.6639	-2.44526	6.06242e-53	**
CC2-CY2	miR-3597-5p	10663137	10354342	238	634	22.3199	61.2304	1.45592	5.28756e-45	**
CC2-CY2	miR-3926	10663137	10354342	17	11	1.5943	1.0624	-0.585596	0.300527
CC2-CY2	miR-3968	10663137	10354342	43	48	4.0326	4.6357	0.201077	0.507828
CC2-CY2	miR-4504	10663137	10354342	27	70	2.5321	6.7604	1.41677	5.15953e-06	**
CC2-CY2	miR-462	10663137	10354342	1	32	0.0938	3.0905	5.04211	2.53469e-09	**
CC2-CY2	miR-5106	10663137	10354342	23	32	2.157	3.0905	0.518814	0.188957
CC2-CY2	miR-7	10663137	10354342	830	1282	77.8383	123.813	0.669608	5.42346e-26
CC2-CY2	miR-71	10663137	10354342	619	868	58.0505	83.8296	0.530151	1.98497e-12
CC2-CY2	miR-71-3p	10663137	10354342	174	163	16.3179	15.7422	-0.0518182	0.742964
CC2-CY2	miR-71c	10663137	10354342	259	303	24.2893	29.2631	0.268762	0.027546
CC2-CY2	miR-720	10663137	10354342	11	9	1.0316	0.8692	-0.247124	0.713742
CC2-CY2	miR-739	10663137	10354342	184	417	17.2557	40.273	1.22274	1.92989e-23	**
CC2-CY2	miR-750	10663137	10354342	1521	1149	142.641	110.968	-0.362246	1.10878e-10
CC2-CY2	miR-7-5p	10663137	10354342	602	696	56.4562	67.2182	0.25172	0.00169788
CC2-CY2	miR-8	10663137	10354342	44139	16474	4139.4	1591.02	-1.37947	0	**
CC2-CY2	miR-80	10663137	10354342	17	20	1.5943	1.9316	0.276873	0.563978
CC2-CY2	miR-81	10663137	10354342	13	10	1.2192	0.9658	-0.336138	0.590382
CC2-CY2	miR-81*	10663137	10354342	55	28	5.158	2.7042	-0.93161	0.00457652
CC2-CY2	miR-8-3p	10663137	10354342	199517	69417	18710.9	6704.14	-1.48075	0	**
CC2-CY2	miR-8-5p	10663137	10354342	76226	45703	7148.55	4413.9	-0.695598	0
CC2-CY2	miR-87	10663137	10354342	436	623	40.8885	60.168	0.557301	4.5003e-10
CC2-CY2	miR-87a-3p	10663137	10354342	11	17	1.0316	1.6418	0.670395	0.232337
CC2-CY2	miR-9	10663137	10354342	12877	29845	1207.62	2882.37	1.25509	0	**
CC2-CY2	miR-9*	10663137	10354342	74	36	6.9398	3.4768	-0.997134	0.000488016
CC2-CY2	miR-927-3p	10663137	10354342	79	100	7.4087	9.6578	0.382474	0.0778153
CC2-CY2	miR-927-5p	10663137	10354342	324	496	30.3851	47.9026	0.65674	1.162e-10
CC2-CY2	miR-929-5p	10663137	10354342	47	37	4.4077	3.5734	-0.302729	0.342551
CC2-CY2	miR-92a	10663137	10354342	42	84	3.9388	8.1125	1.04239	8.70336e-05	**
CC2-CY2	miR-92b	10663137	10354342	498	570	46.703	55.0494	0.237212	0.00729292
CC2-CY2	miR-932	10663137	10354342	21	19	1.9694	1.835	-0.101976	0.828115
CC2-CY2	miR-932-5p	10663137	10354342	14	11	1.3129	1.0624	-0.30543	0.60903
CC2-CY2	miR-965	10663137	10354342	224	166	21.007	16.0319	-0.389925	0.00810073
CC2-CY2	miR-979-3p	10663137	10354342	45	31	4.2201	2.9939	-0.495251	0.14179
CC2-CY2	miR-981-3p	10663137	10354342	771	498	72.3052	48.0958	-0.588188	7.58163e-13
CC2-CY2	miR-993*	10663137	10354342	9	28	0.844	2.7042	1.67989	0.00121765	**
CC2-CY2	miR-993-3p	10663137	10354342	35	28	3.2823	2.7042	-0.279505	0.449148
CC2-CY2	miR-993-5p	10663137	10354342	252	254	23.6328	24.5308	0.0538037	0.674623
CC2-CY2	miR-996	10663137	10354342	77	35	7.2211	3.3802	-1.09511	0.000122392	**
CC2-CY2	miR-99a	10663137	10354342	5	136	0.4689	13.1346	4.80795	2.35817e-35	**
CC2-CY2	miR-9a	10663137	10354342	184	422	17.2557	40.7558	1.23993	3.40332e-24	**
CC2-CY2	miR-9a*	10663137	10354342	12	20	1.1254	1.9316	0.779358	0.138734
CC2-CY2	miR-9a-5p	10663137	10354342	6915	21334	648.496	2060.39	1.66775	0	**
CC2-CY2	miR-9b	10663137	10354342	23	21	2.157	2.0281	-0.0888974	0.84263
CC2-CY2	miR-9b-3p	10663137	10354342	23	13	2.157	1.2555	-0.780764	0.118536
CC2-CY2	miR-9b-5p	10663137	10354342	2584	2315	242.33	223.578	-0.116198	0.00486988
CC2-CY2	miR-9c-5p	10663137	10354342	189	77	17.7246	7.4365	-1.25306	1.77967e-11	**
CC2-CY2	miR-9d-5p	10663137	10354342	18	33	1.6881	3.1871	0.916844	0.0280023
CC2-CY2	miR-iab-4-5p	10663137	10354342	445	257	41.7326	24.8205	-0.749643	1.5212e-11

## Sheet: Sheet2
CC2-CY2	let-7b	10663137	10354342	7	163	0.6565	15.7422	4.5837	5.10154e-41	**
CC2-CY2	let-7d	10663137	10354342	15	66	1.4067	6.3741	2.17991	2.40843e-09	**
CC2-CY2	let-7e	10663137	10354342	20	6	1.8756	0.5795	-1.69447	0.00743414	**
CC2-CY2	let-7k	10663137	10354342	1	39	0.0938	3.7665	5.32749	2.14269e-11	**
CC2-CY2	miR-143	10663137	10354342	12	87	1.1254	8.4023	2.90035	6.1629e-16	**
CC2-CY2	miR-144*	10663137	10354342	0	32	0.01	3.0905	8.2717	1.4286e-10	**
CC2-CY2	miR-146a	10663137	10354342	5	46	0.4689	4.4426	3.24405	6.8708e-10	**
CC2-CY2	miR-1-5p	10663137	10354342	2	12	0.1876	1.1589	2.62702	0.00624742	**
CC2-CY2	miR-181a	10663137	10354342	2	32	0.1876	3.0905	4.04211	2.3164e-08	**
CC2-CY2	miR-21	10663137	10354342	13	647	1.2192	62.4859	5.67952	1.15454e-176	**
CC2-CY2	miR-22a	10663137	10354342	0	13	0.01	1.2555	6.97212	9.92239e-05	**
CC2-CY2	miR-2478	10663137	10354342	12	58	1.1254	5.6015	2.31538	6.65894e-09	**
CC2-CY2	miR-263a-5p	10663137	10354342	18922	213724	1774.52	20641	3.54001	0	**
CC2-CY2	miR-307a-3p	10663137	10354342	15	3	1.4067	0.2897	-2.27968	0.00537467	**
CC2-CY2	miR-30a*	10663137	10354342	0	14	0.01	1.3521	7.07906	4.8883e-05	**
CC2-CY2	miR-30d	10663137	10354342	3	25	0.2813	2.4144	3.10148	1.07974e-05	**
CC2-CY2	miR-34	10663137	10354342	134	31	12.5667	2.9939	-2.06951	5.13013e-16	**
CC2-CY2	miR-34-5p	10663137	10354342	387	69	36.2933	6.6639	-2.44526	6.06242e-53	**
CC2-CY2	miR-462	10663137	10354342	1	32	0.0938	3.0905	5.04211	2.53469e-09	**
CC2-CY2	miR-99a	10663137	10354342	5	136	0.4689	13.1346	4.80795	2.35817e-35	**
