# Supplementary material for: Characterization and Comparative Analysis of Small RNAs in Three Small RNA Libraries of the Brown Planthopper (Nilaparvata lugens)
Source: PLoS One. 2012 Mar 6;7(3):e32860. doi: 10.1371/journal.pone.0032860 (PMC3295781; doi:10.1371/journal.pone.0032860)
Supplement: Table S12 — The expression level pairwise comparison results of the conserved miRNAs(>5 reads) in CY and CX. (XLS) [file pone.0032860.s013.xls]

## Sheet: Sheet1
pairwise	miR-name	CX2-total-reads	CY2-total-reads	CX2-expressed	CY2-expressed	CX2-std	CY2-std	fold-change(log2 CY2/CX2)	p-value	sig-lable
CX2-CY2	bantam	11370033	10354342	308236	163355	27109.5	15776.5	-0.781024	0
CX2-CY2	bantam*	11370033	10354342	45	21	3.9578	2.0281	-0.96457	0.009836
CX2-CY2	bantam-3p	11370033	10354342	73	48	6.4204	4.6357	-0.469876	0.0793721
CX2-CY2	bantam-b	11370033	10354342	125	61	10.9938	5.8912	-0.900057	4.26809e-05
CX2-CY2	let-7	11370033	10354342	11449	15251	1006.95	1472.91	0.548683	3.23463e-210
CX2-CY2	let-7-3p	11370033	10354342	115	102	10.1143	9.8509	-0.038069	0.849873
CX2-CY2	let-7-5p	11370033	10354342	54311	31508	4776.68	3042.97	-0.650526	0
CX2-CY2	let-7b	11370033	10354342	4	163	0.3518	15.7422	5.48374	8.16712e-47	**
CX2-CY2	let-7c	11370033	10354342	31	20	2.7265	1.9316	-0.497254	0.233554
CX2-CY2	let-7d	11370033	10354342	8	66	0.7036	6.3741	3.17939	5.81855e-14	**
CX2-CY2	let-7e	11370033	10354342	29	6	2.5506	0.5795	-2.13796	0.000210125	**
CX2-CY2	let-7f	11370033	10354342	12	7	1.0554	0.676	-0.642695	0.363683
CX2-CY2	let-7k	11370033	10354342	1	39	0.088	3.7665	5.41958	5.8773e-12	**
CX2-CY2	miR-1	11370033	10354342	3955	1479	347.844	142.839	-1.28406	8.8507e-209	**
CX2-CY2	miR-10	11370033	10354342	883	424	77.6603	40.949	-0.923349	6.76036e-29
CX2-CY2	miR-10*	11370033	10354342	288	149	25.3297	14.3901	-0.815753	1.01414e-08
CX2-CY2	miR-100	11370033	10354342	15793	13911	1389	1343.49	-0.0480585	0.00416533
CX2-CY2	miR-1000	11370033	10354342	91	31	8.0035	2.9939	-1.41861	5.27629e-07	**
CX2-CY2	miR-1000-5p	11370033	10354342	242	80	21.284	7.7262	-1.46194	4.48917e-17	**
CX2-CY2	miR-100-5p	11370033	10354342	24	17	2.1108	1.6418	-0.362511	0.437548
CX2-CY2	miR-10-3p	11370033	10354342	179	67	15.7431	6.4707	-1.28273	6.36918e-11	**
CX2-CY2	miR-10-5p	11370033	10354342	571	295	50.2197	28.4905	-0.817772	5.93601e-16
CX2-CY2	miR-10a	11370033	10354342	7855	4298	690.851	415.092	-0.734945	3.77906e-165
CX2-CY2	miR-10b	11370033	10354342	20	3	1.759	0.2897	-2.60212	0.000635449	**
CX2-CY2	miR-1175	11370033	10354342	69	33	6.0686	3.1871	-0.929119	0.00186003
CX2-CY2	miR-1175*	11370033	10354342	59	17	5.1891	1.6418	-1.66021	6.3468e-06	**
CX2-CY2	miR-1185	11370033	10354342	32	10	2.8144	0.9658	-1.54303	0.00175919	**
CX2-CY2	miR-124	11370033	10354342	31	12	2.7265	1.1589	-1.23429	0.00932847	**
CX2-CY2	miR-125b-5p	11370033	10354342	614	540	54.0016	52.152	-0.0502796	0.555997
CX2-CY2	miR-12-5p	11370033	10354342	20	2	1.759	0.1932	-3.18659	0.000158054	**
CX2-CY2	miR-1260	11370033	10354342	21	3	1.847	0.2897	-2.67255	0.000375406	**
CX2-CY2	miR-133	11370033	10354342	30	8	2.6385	0.7726	-1.77192	0.000851216	**
CX2-CY2	miR-133-3p	11370033	10354342	133	28	11.6974	2.7042	-2.11291	1.06639e-15	**
CX2-CY2	miR-137	11370033	10354342	182	91	16.007	8.7886	-0.864998	1.73775e-06
CX2-CY2	miR-137-3p	11370033	10354342	16	13	1.4072	1.2555	-0.164565	0.772941
CX2-CY2	miR-137b	11370033	10354342	156	78	13.7203	7.5331	-0.864996	9.65249e-06
CX2-CY2	miR-13a	11370033	10354342	141	71	12.401	6.857	-0.854807	3.14075e-05
CX2-CY2	miR-13a-3p	11370033	10354342	359	224	31.5742	21.6334	-0.545486	7.25461e-06
CX2-CY2	miR-13b	11370033	10354342	411	310	36.1477	29.9391	-0.271873	0.0120758
CX2-CY2	miR-1-3p	11370033	10354342	1459117	779772	128330	75308.7	-0.768971	0
CX2-CY2	miR-14	11370033	10354342	4709	1963	414.159	189.582	-1.12736	1.71519e-202	**
CX2-CY2	miR-141	11370033	10354342	2212	1271	194.547	122.75	-0.664387	2.30957e-40
CX2-CY2	miR-143	11370033	10354342	2	87	0.1759	8.4023	5.57796	1.07045e-25	**
CX2-CY2	miR-14-3p	11370033	10354342	2721	877	239.313	84.6988	-1.49849	9.44714e-182	**
CX2-CY2	miR-144*	11370033	10354342	0	32	0.01	3.0905	8.2717	4.79526e-11	**
CX2-CY2	miR-146a	11370033	10354342	1	46	0.088	4.4426	5.65776	3.83251e-14	**
CX2-CY2	miR-1-5p	11370033	10354342	13	12	1.1434	1.1589	0.0194259	0.963876
CX2-CY2	miR-1819	11370033	10354342	27	4	2.3747	0.3863	-2.61995	5.81146e-05	**
CX2-CY2	miR-181a	11370033	10354342	3	32	0.2639	3.0905	3.54978	5.32402e-08	**
CX2-CY2	miR-182	11370033	10354342	73	24	6.4204	2.3179	-1.46984	4.1055e-06	**
CX2-CY2	miR-183	11370033	10354342	92	187	8.0914	18.0601	1.15834	7.55496e-11	**
CX2-CY2	miR-184	11370033	10354342	429336	193459	37760.3	18683.9	-1.01508	0	**
CX2-CY2	miR-184-3p	11370033	10354342	485455	329987	42696	31869.4	-0.421928	0
CX2-CY2	miR-184-5p	11370033	10354342	28	7	2.4626	0.676	-1.86509	0.000863919	**
CX2-CY2	miR-184b	11370033	10354342	4473	1455	393.403	140.521	-1.48522	1.32307e-293	**
CX2-CY2	miR-190	11370033	10354342	223	91	19.613	8.7886	-1.1581	1.64006e-11	**
CX2-CY2	miR-190-5p	11370033	10354342	305	153	26.8249	14.7764	-0.860278	6.87373e-10
CX2-CY2	miR-193	11370033	10354342	13	89	1.1434	8.5954	2.91023	5.89718e-17	**
CX2-CY2	miR-1947	11370033	10354342	26	1	2.2867	0.0966	-4.5651	7.09675e-07	**
CX2-CY2	miR-1957	11370033	10354342	79	74	6.9481	7.1468	0.0406789	0.858247
CX2-CY2	miR-1a	11370033	10354342	31	15	2.7265	1.4487	-0.912291	0.0419346
CX2-CY2	miR-1b	11370033	10354342	108	46	9.4987	4.4426	-1.09633	7.69822e-06	**
CX2-CY2	miR-1c	11370033	10354342	57	24	5.0132	2.3179	-1.11291	0.00105902	**
CX2-CY2	miR-200b*	11370033	10354342	24	20	2.1108	1.9316	-0.127994	0.779249
CX2-CY2	miR-206	11370033	10354342	101	29	8.883	2.8008	-1.66521	2.77168e-09	**
CX2-CY2	miR-21	11370033	10354342	8	647	0.7036	62.4859	6.47263	2.66123e-193	**
CX2-CY2	miR-210	11370033	10354342	284	85	24.9779	8.2091	-1.60536	1.8783e-22	**
CX2-CY2	miR-210*	11370033	10354342	106	24	9.3228	2.3179	-2.00794	4.53188e-12	**
CX2-CY2	miR-210-3p	11370033	10354342	76	36	6.6842	3.4768	-0.942995	0.000936788
CX2-CY2	miR-210-5p	11370033	10354342	30	3	2.6385	0.2897	-3.18709	2.76137e-06	**
CX2-CY2	miR-228	11370033	10354342	42	74	3.6939	7.1468	0.952153	0.000502178
CX2-CY2	miR-22a	11370033	10354342	0	13	0.01	1.2555	6.97212	6.24429e-05	**
CX2-CY2	miR-2476	11370033	10354342	20	11	1.759	1.0624	-0.727428	0.182624
CX2-CY2	miR-2478	11370033	10354342	122	58	10.73	5.6015	-0.937765	2.86183e-05
CX2-CY2	miR-252	11370033	10354342	3870	1524	340.368	147.185	-1.20947	2.87785e-186	**
CX2-CY2	miR-252-5p	11370033	10354342	1119	464	98.4166	44.8121	-1.13501	4.73493e-50	**
CX2-CY2	miR-252a	11370033	10354342	49	24	4.3096	2.3179	-0.894736	0.0113318
CX2-CY2	miR-252b	11370033	10354342	99	24	8.7071	2.3179	-1.90937	1.00585e-10	**
CX2-CY2	miR-263a	11370033	10354342	75623	150946	6651.08	14578	1.13214	0	**
CX2-CY2	miR-263a-5p	11370033	10354342	29308	213724	2577.65	20641	3.00138	0	**
CX2-CY2	miR-263b	11370033	10354342	6254	5601	550.042	540.933	-0.0240943	0.36423
CX2-CY2	miR-263b-5p	11370033	10354342	2754	946	242.216	91.3626	-1.40662	1.55491e-167	**
CX2-CY2	miR-275	11370033	10354342	1468	961	129.111	92.8113	-0.476243	1.00128e-15
CX2-CY2	miR-275-3p	11370033	10354342	8092	16202	711.695	1564.75	1.1366	0	**
CX2-CY2	miR-276	11370033	10354342	2147	601	188.83	58.0433	-1.70188	1.99545e-172	**
CX2-CY2	miR-2765	11370033	10354342	18426	29067	1620.58	2807.23	0.79264	0
CX2-CY2	miR-276a-3p	11370033	10354342	30581	15265	2689.61	1474.26	-0.867407	0
CX2-CY2	miR-277	11370033	10354342	955	93	83.9927	8.9817	-3.2252	4.46809e-164	**
CX2-CY2	miR-277-3p	11370033	10354342	1227	127	107.915	12.2654	-3.13723	6.52864e-205	**
CX2-CY2	miR-278-3p	11370033	10354342	253	115	22.2515	11.1065	-1.0025	1.7298e-10	**
CX2-CY2	miR-2788	11370033	10354342	14	50	1.2313	4.8289	1.97151	7.16229e-07	**
CX2-CY2	miR-279	11370033	10354342	4797	4867	421.899	470.044	0.155901	1.08941e-07
CX2-CY2	miR-279-3p	11370033	10354342	197	216	17.3262	20.8608	0.267839	0.0592725
CX2-CY2	miR-2796	11370033	10354342	107	52	9.4107	5.022	-0.90604	0.000141973
CX2-CY2	miR-2796-3p	11370033	10354342	2021	1279	177.748	123.523	-0.525052	7.37206e-25
CX2-CY2	miR-279a	11370033	10354342	12	8	1.0554	0.7726	-0.449996	0.512032
CX2-CY2	miR-279c	11370033	10354342	3151	2956	277.132	285.484	0.0428371	0.246015
CX2-CY2	miR-281	11370033	10354342	166	49	14.5998	4.7323	-1.62534	6.00505e-14	**
CX2-CY2	miR-281-2-5p	11370033	10354342	17745	7087	1560.68	684.447	-1.18916	0	**
CX2-CY2	miR-281-3p	11370033	10354342	124	34	10.9059	3.2836	-1.73176	1.21645e-11	**
CX2-CY2	miR-285-3p	11370033	10354342	16	11	1.4072	1.0624	-0.4055	0.486714
CX2-CY2	miR-29b	11370033	10354342	44	10	3.8698	0.9658	-2.00246	1.02187e-05	**
CX2-CY2	miR-2a	11370033	10354342	298	262	26.2092	25.3034	-0.0507421	0.680048
CX2-CY2	miR-2a-1*	11370033	10354342	147	56	12.9287	5.4084	-1.2573	5.65859e-09	**
CX2-CY2	miR-2a-2*	11370033	10354342	48	40	4.2216	3.8631	-0.128031	0.684993
CX2-CY2	miR-2a-3p	11370033	10354342	303	195	26.649	18.8327	-0.500842	0.000137484
CX2-CY2	miR-2b	11370033	10354342	1449	769	127.44	74.2684	-0.779001	3.87458e-35
CX2-CY2	miR-2b-3p	11370033	10354342	245	137	21.5479	13.2312	-0.703603	3.38267e-06
CX2-CY2	miR-3049	11370033	10354342	160	80	14.0721	7.7262	-0.865007	7.40928e-06
CX2-CY2	miR-3049-5p	11370033	10354342	82	24	7.2119	2.3179	-1.63756	1.25246e-07	**
CX2-CY2	miR-305	11370033	10354342	247	837	21.7238	80.8357	1.89572	3.32199e-88	**
CX2-CY2	miR-305-5p	11370033	10354342	148	332	13.0167	32.0638	1.30058	1.88327e-21	**
CX2-CY2	miR-306	11370033	10354342	3075	2779	270.448	268.39	-0.0110203	0.771039
CX2-CY2	miR-307	11370033	10354342	65	14	5.7168	1.3521	-2.08001	3.35606e-08	**
CX2-CY2	miR-307a-3p	11370033	10354342	15	3	1.3193	0.2897	-2.18714	0.00810662	**
CX2-CY2	miR-30a*	11370033	10354342	0	14	0.01	1.3521	7.07906	2.97617e-05	**
CX2-CY2	miR-30d	11370033	10354342	0	25	0.01	2.4144	7.91552	8.58194e-09	**
CX2-CY2	miR-30e	11370033	10354342	9	16	0.7916	1.5452	0.96495	0.106045
CX2-CY2	miR-31	11370033	10354342	12631	18610	1110.9	1797.31	0.69411	0
CX2-CY2	miR-315	11370033	10354342	334	673	29.3755	64.9969	1.14576	1.58643e-34	**
CX2-CY2	miR-315-5p	11370033	10354342	183	563	16.0949	54.3733	1.75629	4.33664e-54	**
CX2-CY2	miR-31-5p	11370033	10354342	191	97	16.7985	9.3681	-0.842504	1.66135e-06
CX2-CY2	miR-316	11370033	10354342	96	39	8.4432	3.7665	-1.16457	9.69745e-06	**
CX2-CY2	miR-316-5p	11370033	10354342	14	4	1.2313	0.3863	-1.67239	0.0323354	*
CX2-CY2	miR-317	11370033	10354342	22080	4860	1941.95	469.368	-2.04871	0	**
CX2-CY2	miR-31a	11370033	10354342	18	21	1.5831	2.0281	0.357376	0.440588
CX2-CY2	miR-34	11370033	10354342	476	31	41.8644	2.9939	-3.80563	6.19386e-95	**
CX2-CY2	miR-34-5p	11370033	10354342	958	69	84.2566	6.6639	-3.66035	1.1328e-183	**
CX2-CY2	miR-3597-5p	11370033	10354342	234	634	20.5804	61.2304	1.57298	4.52963e-52	**
CX2-CY2	miR-3926	11370033	10354342	10	11	0.8795	1.0624	0.272572	0.664071
CX2-CY2	miR-3968	11370033	10354342	187	48	16.4467	4.6357	-1.82694	5.07883e-18	**
CX2-CY2	miR-4101-3p	11370033	10354342	20	1	1.759	0.0966	-4.18659	2.74084e-05	**
CX2-CY2	miR-4104-5p	11370033	10354342	24	10	2.1108	0.9658	-1.12799	0.0340611	*
CX2-CY2	miR-4504	11370033	10354342	57	70	5.0132	6.7604	0.431377	0.0930905
CX2-CY2	miR-462	11370033	10354342	1	32	0.088	3.0905	5.13419	8.76163e-10	**
CX2-CY2	miR-5106	11370033	10354342	13	32	1.1434	3.0905	1.43451	0.00161474	**
CX2-CY2	miR-698	11370033	10354342	36	9	3.1662	0.8692	-1.86499	0.000146998	**
CX2-CY2	miR-7	11370033	10354342	3018	1282	265.435	123.813	-1.1002	1.5185e-125	**
CX2-CY2	miR-71	11370033	10354342	500	868	43.9752	83.8296	0.93077	9.03389e-32
CX2-CY2	miR-71-3p	11370033	10354342	220	163	19.3491	15.7422	-0.297629	0.0456665
CX2-CY2	miR-71c	11370033	10354342	274	303	24.0984	29.2631	0.280145	0.0197304
CX2-CY2	miR-720	11370033	10354342	23	9	2.0229	0.8692	-1.21866	0.0275695	*
CX2-CY2	miR-739	11370033	10354342	434	417	38.1705	40.273	0.0773549	0.433443
CX2-CY2	miR-750	11370033	10354342	1977	1149	173.878	110.968	-0.647934	9.332e-35
CX2-CY2	miR-7-5p	11370033	10354342	1874	696	164.819	67.2182	-1.29396	3.99943e-101	**
CX2-CY2	miR-8	11370033	10354342	47088	16474	4141.41	1591.02	-1.38017	0	**
CX2-CY2	miR-80	11370033	10354342	42	20	3.6939	1.9316	-0.935348	0.0151418
CX2-CY2	miR-81	11370033	10354342	24	10	2.1108	0.9658	-1.12799	0.0340611	*
CX2-CY2	miR-81*	11370033	10354342	48	28	4.2216	2.7042	-0.642588	0.0600088
CX2-CY2	miR-8-3p	11370033	10354342	143407	69417	12612.7	6704.14	-0.911754	0
CX2-CY2	miR-8-5p	11370033	10354342	62250	45703	5474.92	4413.9	-0.310784	2.29861e-270
CX2-CY2	miR-87	11370033	10354342	1188	623	104.485	60.168	-0.79623	3.6694e-30
CX2-CY2	miR-87a-3p	11370033	10354342	55	17	4.8373	1.6418	-1.55892	3.13632e-05	**
CX2-CY2	miR-87b-3p	11370033	10354342	20	8	1.759	0.7726	-1.18696	0.044935	*
CX2-CY2	miR-9	11370033	10354342	10713	29845	942.214	2882.37	1.61313	0	**
CX2-CY2	miR-9*	11370033	10354342	43	36	3.7819	3.4768	-0.121351	0.716615
CX2-CY2	miR-927-3p	11370033	10354342	207	100	18.2058	9.6578	-0.914632	8.92437e-08
CX2-CY2	miR-927-5p	11370033	10354342	1101	496	96.8335	47.9026	-1.0154	2.04346e-41	**
CX2-CY2	miR-929	11370033	10354342	17	6	1.4952	0.5795	-1.36746	0.0401473	*
CX2-CY2	miR-929-5p	11370033	10354342	89	37	7.8276	3.5734	-1.13127	3.18071e-05	**
CX2-CY2	miR-92a	11370033	10354342	90	84	7.9155	8.1125	0.0354661	0.86801
CX2-CY2	miR-92b	11370033	10354342	397	570	34.9163	55.0494	0.656826	2.09769e-12
CX2-CY2	miR-932	11370033	10354342	37	19	3.2542	1.835	-0.826523	0.0403878
CX2-CY2	miR-932-5p	11370033	10354342	27	11	2.3747	1.0624	-1.16042	0.0211592	*
CX2-CY2	miR-965	11370033	10354342	196	166	17.2383	16.0319	-0.104672	0.493946
CX2-CY2	miR-979-3p	11370033	10354342	22	31	1.9349	2.9939	0.629767	0.116315
CX2-CY2	miR-981-3p	11370033	10354342	1425	498	125.329	48.0958	-1.38174	2.53653e-85	**
CX2-CY2	miR-993*	11370033	10354342	22	28	1.9349	2.7042	0.482943	0.239912
CX2-CY2	miR-993-3p	11370033	10354342	68	28	5.9806	2.7042	-1.14509	0.000247562	**
CX2-CY2	miR-993-5p	11370033	10354342	520	254	45.7343	24.5308	-0.898682	6.04931e-17
CX2-CY2	miR-996	11370033	10354342	37	35	3.2542	3.3802	0.0548057	0.867244
CX2-CY2	miR-99a	11370033	10354342	2	136	0.1759	13.1346	6.22247	4.32771e-41	**
CX2-CY2	miR-9a	11370033	10354342	129	422	11.3456	40.7558	1.84487	9.59205e-44	**
CX2-CY2	miR-9a*	11370033	10354342	16	20	1.4072	1.9316	0.456969	0.345673
CX2-CY2	miR-9a-5p	11370033	10354342	5128	21334	451.01	2060.39	2.19169	0	**
CX2-CY2	miR-9b	11370033	10354342	22	21	1.9349	2.0281	0.0678698	0.871654
CX2-CY2	miR-9b-3p	11370033	10354342	30	13	2.6385	1.2555	-1.07146	0.0223857	*
CX2-CY2	miR-9b-5p	11370033	10354342	2482	2315	218.293	223.578	0.0345098	0.407367
CX2-CY2	miR-9c-5p	11370033	10354342	51	77	4.4855	7.4365	0.729355	0.0047064
CX2-CY2	miR-9d-5p	11370033	10354342	46	33	4.0457	3.1871	-0.344145	0.299924
CX2-CY2	miR-iab-4-5p	11370033	10354342	198	257	17.4142	24.8205	0.511268	0.00016663

## Sheet: Sheet2
CX2-CY2	let-7b	11370033	10354342	4	163	0.3518	15.7422	5.48374	8.16712e-47	**
CX2-CY2	let-7d	11370033	10354342	8	66	0.7036	6.3741	3.17939	5.81855e-14	**
CX2-CY2	let-7e	11370033	10354342	29	6	2.5506	0.5795	-2.13796	0.000210125	**
CX2-CY2	let-7k	11370033	10354342	1	39	0.088	3.7665	5.41958	5.8773e-12	**
CX2-CY2	miR-10b	11370033	10354342	20	3	1.759	0.2897	-2.60212	0.000635449	**
CX2-CY2	miR-12-5p	11370033	10354342	20	2	1.759	0.1932	-3.18659	0.000158054	**
CX2-CY2	miR-1260	11370033	10354342	21	3	1.847	0.2897	-2.67255	0.000375406	**
CX2-CY2	miR-133-3p	11370033	10354342	133	28	11.6974	2.7042	-2.11291	1.06639e-15	**
CX2-CY2	miR-143	11370033	10354342	2	87	0.1759	8.4023	5.57796	1.07045e-25	**
CX2-CY2	miR-144*	11370033	10354342	0	32	0.01	3.0905	8.2717	4.79526e-11	**
CX2-CY2	miR-146a	11370033	10354342	1	46	0.088	4.4426	5.65776	3.83251e-14	**
CX2-CY2	miR-1819	11370033	10354342	27	4	2.3747	0.3863	-2.61995	5.81146e-05	**
CX2-CY2	miR-181a	11370033	10354342	3	32	0.2639	3.0905	3.54978	5.32402e-08	**
CX2-CY2	miR-193	11370033	10354342	13	89	1.1434	8.5954	2.91023	5.89718e-17	**
CX2-CY2	miR-1947	11370033	10354342	26	1	2.2867	0.0966	-4.5651	7.09675e-07	**
CX2-CY2	miR-21	11370033	10354342	8	647	0.7036	62.4859	6.47263	2.66123e-193	**
CX2-CY2	miR-210*	11370033	10354342	106	24	9.3228	2.3179	-2.00794	4.53188e-12	**
CX2-CY2	miR-210-5p	11370033	10354342	30	3	2.6385	0.2897	-3.18709	2.76137e-06	**
CX2-CY2	miR-22a	11370033	10354342	0	13	0.01	1.2555	6.97212	6.24429e-05	**
CX2-CY2	miR-263a-5p	11370033	10354342	29308	213724	2577.65	20641	3.00138	0	**
CX2-CY2	miR-277	11370033	10354342	955	93	83.9927	8.9817	-3.2252	4.46809e-164	**
CX2-CY2	miR-277-3p	11370033	10354342	1227	127	107.915	12.2654	-3.13723	6.52864e-205	**
CX2-CY2	miR-29b	11370033	10354342	44	10	3.8698	0.9658	-2.00246	1.02187e-05	**
CX2-CY2	miR-307	11370033	10354342	65	14	5.7168	1.3521	-2.08001	3.35606e-08	**
CX2-CY2	miR-307a-3p	11370033	10354342	15	3	1.3193	0.2897	-2.18714	0.00810662	**
CX2-CY2	miR-30a*	11370033	10354342	0	14	0.01	1.3521	7.07906	2.97617e-05	**
CX2-CY2	miR-30d	11370033	10354342	0	25	0.01	2.4144	7.91552	8.58194e-09	**
CX2-CY2	miR-317	11370033	10354342	22080	4860	1941.95	469.368	-2.04871	0	**
CX2-CY2	miR-4101-3p	11370033	10354342	20	1	1.759	0.0966	-4.18659	2.74084e-05	**
CX2-CY2	miR-462	11370033	10354342	1	32	0.088	3.0905	5.13419	8.76163e-10	**
CX2-CY2	miR-99a	11370033	10354342	2	136	0.1759	13.1346	6.22247	4.32771e-41	**
CX2-CY2	miR-9a-5p	11370033	10354342	5128	21334	451.01	2060.39	2.19169	0	**
CX2-CY2	miR-34	11370033	10354342	476	31	41.8644	2.9939	-3.80563	6.19386e-95	**
CX2-CY2	miR-34-5p	11370033	10354342	958	69	84.2566	6.6639	-3.66035	1.1328e-183	**
