# Supplementary material for: Characterization and Comparative Analysis of Small RNAs in Three Small RNA Libraries of the Brown Planthopper (Nilaparvata lugens)
Source: PLoS One. 2012 Mar 6;7(3):e32860. doi: 10.1371/journal.pone.0032860 (PMC3295781; doi:10.1371/journal.pone.0032860)
Supplement: Table S13 — The first clustering results of all the conserved miRNAs based on the pairwise comparison results. (XLS) [file pone.0032860.s014.xls]

## Sheet: Sheet1
cluster
miR-285-3p
miR-1957:miR-125b-5p:miR-2a-2-star
miR-137-3p:miR-100
miR-100-5p
miR-184-3p
miR-9d-5p
let-7-3p:miR-263b:miR-92a:miR-739
miR-993-star:miR-4504
miR-263a:miR-183:miR-315:miR-228
miR-31a:miR-279-3p:miR-71c:miR-279
miR-31:miR-9a-star
miR-92b:let-7:miR-71
miR-263a-5p:miR-181a
miR-9:miR-3597-5p:miR-9a
miR-9a-5p:miR-2788
miR-315-5p:miR-30e
let-7d
miR-193
miR-305-5p:miR-5106:miR-275-3p:miR-305
miR-143
miR-462:let-7k:let-7b:miR-99a:miR-21
miR-30d:miR-146a
miR-30a-star:miR-22a:miR-144-star
miR-281:miR-281-3p
let-7e:miR-307
miR-1175:miR-278-3p
bantam-star:miR-9b-3p:miR-190
miR-1185
miR-184-5p
miR-317
bantam:miR-2b
miR-2796:bantam-b:miR-13a
miR-10-star:miR-932:miR-1a
bantam-3p:miR-2796-3p:miR-71-3p:let-7f:miR-2a-3p
miR-750:miR-2b-3p:miR-190-5p
miR-316:miR-124
miR-981-3p:miR-1000
miR-316-5p
miR-307a-3p
miR-34:miR-34-5p
miR-277-3p:miR-277
miR-1175-star:miR-3049-5p:miR-276
miR-182:miR-929:miR-210
miR-720:miR-2a-1-star
miR-932-5p:miR-993-3p:miR-929-5p:miR-81
miR-252
miR-14-3p:miR-1000-5p
miR-29b:miR-133-3p
miR-133:miR-698:miR-87b-3p
miR-1260
miR-4101-3p
miR-10b:miR-1819
miR-12-5p:miR-210-5p
miR-1947
miR-2476:miR-10a:miR-137b
miR-993-5p:miR-210-3p
miR-276a-3p:miR-10:miR-87
miR-4104-5p
miR-10-3p:miR-1:miR-263b-5p
miR-3049:miR-137:miR-80:miR-927-3p:miR-184:miR-14:miR-252-5p:miR-7-5p:miR-184b
miR-3968:miR-252b
miR-87a-3p:miR-206
miR-252a:miR-10-5p:miR-1-3p
miR-7:miR-927-5p
miR-1c
miR-1b
miR-31-5p
miR-210-star
miR-1-5p:miR-2478
miR-965:miR-2a
miR-306:miR-279c
miR-13b
miR-8-5p
miR-1357
let-7c:miR-279a:let-7-5p
miR-9b:miR-9b-5p:miR-200b-star
miR-9-star:miR-996
miR-13a-3p:miR-275:miR-81-star:miR-141:miR-8-3p
miR-281-2-5p:miR-8
miR-iab-4-5p:miR-979-3p
miR-3926:miR-1692
miR-2765
miR-9c-5p
