# Supplementary material for: Characterization and Comparative Analysis of Small RNAs in Three Small RNA Libraries of the Brown Planthopper (Nilaparvata lugens)
Source: PLoS One. 2012 Mar 6;7(3):e32860. doi: 10.1371/journal.pone.0032860 (PMC3295781; doi:10.1371/journal.pone.0032860)
Supplement: Table S14 — The second clustering results based on the first clustering results of all the conserved miRNAs. (XLS) [file pone.0032860.s015.xls]

## Sheet: Sheet1
cluster
miR-285-3p
miR-1957:miR-125b-5p:miR-2a-2-star::miR-137-3p:miR-100::miR-100-5p::miR-184-3p::miR-9d-5p::let-7-3p:miR-263b:miR-92a:miR-739
miR-993-star:miR-4504::miR-263a:miR-183:miR-315:miR-228
miR-31a:miR-279-3p:miR-71c:miR-279::miR-31:miR-9a-star::miR-92b:let-7:miR-71
miR-263a-5p:miR-181a
miR-9:miR-3597-5p:miR-9a::miR-9a-5p:miR-2788::miR-315-5p:miR-30e::let-7d::miR-193::miR-305-5p:miR-5106:miR-275-3p:miR-305::miR-143
miR-462:let-7k:let-7b:miR-99a:miR-21::miR-30d:miR-146a::miR-30a-star:miR-22a:miR-144-star
miR-281:miR-281-3p::let-7e:miR-307
miR-1175:miR-278-3p::bantam-star:miR-9b-3p:miR-190::miR-1185::miR-184-5p::miR-317
bantam:miR-2b::miR-2796:bantam-b:miR-13a::miR-10-star:miR-932:miR-1a
bantam-3p:miR-2796-3p:miR-71-3p:let-7f:miR-2a-3p::miR-750:miR-2b-3p:miR-190-5p
miR-316:miR-124::miR-981-3p:miR-1000
miR-316-5p
miR-307a-3p
miR-34:miR-34-5p::miR-277-3p:miR-277
miR-1175-star:miR-3049-5p:miR-276::miR-182:miR-929:miR-210
miR-720:miR-2a-1-star::miR-932-5p:miR-993-3p:miR-929-5p:miR-81::miR-252::miR-14-3p:miR-1000-5p
miR-29b:miR-133-3p
miR-133:miR-698:miR-87b-3p
miR-1260
miR-4101-3p
miR-10b:miR-1819::miR-12-5p:miR-210-5p::miR-1947
miR-2476:miR-10a:miR-137b::miR-993-5p:miR-210-3p::miR-276a-3p:miR-10:miR-87::miR-4104-5p
miR-10-3p:miR-1:miR-263b-5p::miR-3049:miR-137:miR-80:miR-927-3p:miR-184:miR-14:miR-252-5p:miR-7-5p:miR-184b
miR-3968:miR-252b::miR-87a-3p:miR-206
miR-252a:miR-10-5p:miR-1-3p::miR-7:miR-927-5p::miR-1c::miR-1b::miR-31-5p
miR-210-star
miR-1-5p:miR-2478
miR-965:miR-2a::miR-306:miR-279c::miR-13b::miR-8-5p::miR-1357::let-7c:miR-279a:let-7-5p::miR-9b:miR-9b-5p:miR-200b-star::miR-9-star:miR-996
miR-13a-3p:miR-275:miR-81-star:miR-141:miR-8-3p::miR-281-2-5p:miR-8
miR-iab-4-5p:miR-979-3p::miR-3926:miR-1692::miR-2765::miR-9c-5p
