# Supplementary material for: Characterization and Comparative Analysis of Small RNAs in Three Small RNA Libraries of the Brown Planthopper (Nilaparvata lugens)
Source: PLoS One. 2012 Mar 6;7(3):e32860. doi: 10.1371/journal.pone.0032860 (PMC3295781; doi:10.1371/journal.pone.0032860)
Supplement: Table S16 — The fourth clustering results based on the third clustering results of all the conserved miRNAs. (XLS) [file pone.0032860.s017.xls]

## Sheet: Sheet1
cluster
miR-285-3p:::miR-1957:miR-125b-5p:miR-2a-2-star::miR-137-3p:miR-100::miR-100-5p::miR-184-3p::miR-9d-5p::let-7-3p:miR-263b:miR-92a:miR-739::::miR-993-star:miR-4504::miR-263a:miR-183:miR-315:miR-228:::miR-31a:miR-279-3p:miR-71c:miR-279::miR-31:miR-9a-star::miR-92b:let-7:miR-71::::miR-263a-5p:miR-181a::::miR-9:miR-3597-5p:miR-9a::miR-9a-5p:miR-2788::miR-315-5p:miR-30e::let-7d::miR-193::miR-305-5p:mi…
miR-281:miR-281-3p::let-7e:miR-307:::miR-1175:miR-278-3p::bantam-star:miR-9b-3p:miR-190::miR-1185::miR-184-5p::miR-317::::bantam:miR-2b::miR-2796:bantam-b:miR-13a::miR-10-star:miR-932:miR-1a:::bantam-3p:miR-2796-3p:miR-71-3p:let-7f:miR-2a-3p::miR-750:miR-2b-3p:miR-190-5p:::miR-316:miR-124::miR-981-3p:miR-1000:::miR-316-5p::::miR-307a-3p::::miR-34:miR-34-5p::miR-277-3p:miR-277::::miR-1175-star:miR…
