# Supplementary material for: Characterization and Comparative Analysis of Small RNAs in Three Small RNA Libraries of the Brown Planthopper (Nilaparvata lugens)
Source: PLoS One. 2012 Mar 6;7(3):e32860. doi: 10.1371/journal.pone.0032860 (PMC3295781; doi:10.1371/journal.pone.0032860)
Supplement: Table S17 — The fifth clustering results based on the third clustering results of all the conserved miRNAs. (XLS) [file pone.0032860.s018.xls]

## Sheet: Sheet1
cluster
miR-285-3p:::miR-1957:miR-125b-5p:miR-2a-2-star::miR-137-3p:miR-100::miR-100-5p::miR-184-3p::miR-9d-5p::let-7-3p:miR-263b:miR-92a:miR-739::::miR-993-star:miR-4504::miR-263a:miR-183:miR-315:miR-228:::miR-31a:miR-279-3p:miR-71c:miR-279::miR-31:miR-9a-star::miR-92b:let-7:miR-71::::miR-263a-5p:miR-181a::::miR-9:miR-3597-5p:miR-9a::miR-9a-5p:miR-2788::miR-315-5p:miR-30e::let-7d::miR-193::miR-305-5p:mi…
