# Supplementary material for: Characterization and Comparative Analysis of Small RNAs in Three Small RNA Libraries of the Brown Planthopper (Nilaparvata lugens)
Source: PLoS One. 2012 Mar 6;7(3):e32860. doi: 10.1371/journal.pone.0032860 (PMC3295781; doi:10.1371/journal.pone.0032860)
Supplement: Table S18 — The new miRNAs and their precursors in all the three libraries. (XLS) [file pone.0032860.s019.xls]

## Sheet: Sheet1
new miRNA name	sequence	the number of bases	precursor sequence
bph-m0001	TCTGTTTCAGCAGTGCGAGCGG	22	GTAGGCTACATCTGTTTCAGCAGTGCGAGCGGTAGGCCTACCAACCAGAGCGGTAGCTGCTGCCAGACTAGCCGAAGCAGCATTGTCGCCTACT
bph-m0002	TCCACGAGAACCAATCAGAGA	21	CGTGATTAGTTCCACGAGAACCAATCAGAGAGAGAAGCCGTCTTATCACAAAGGCCTTCTCTGATTGGTTCTTG
bph-m0003	CGAGAACCAATCAGAGAAGC	20	TTGAATTCTTCGAGAACCAATCAGAGAAGCGTTCTTCTCACAAAAACTTTCTATGATAGGTTCTCGTCGTATTTCTC
bph-m0004-3p	TTCTCAGGAAATGTTAGCGTGC	22	TGTCTCTTTCAAGGATCGTTTGCGTTTGAGCACTACTTATAGTCAAACTGGTACTATTTCTCAGGAAATGTTAGCGTGCTTGCAGGAGA
bph-m0004-5p	AAGGATCGTTTGCGTTTGAGCA	22	TGTCTCTTTCAAGGATCGTTTGCGTTTGAGCACTACTTATAGTCAAACTGGTACTATTTCTCAGGAAATGTTAGCGTGCTTGCAGGAGA
bph-m0005	ACGAGAACCAATCAGAGAAGC	21	TGCTACGAGAACCAATCAGAGAAGCATCCTTCTCAAGAAAGCCTTCTCTGATTGGTGCTTGTGACAT
bph-m0006	CGGATGAGACGAGGTAGGTGA	21	CCCAGTATCGCGGATGAGACGAGGTAGGTGAGCTGTAACACTCGCCACCCGACCTCATCGATGTCATGCCTCA
bph-m0007	CACGAGAACCAATCAGAGAAGC	22	TGATTAATTGCACGAGAACCAATCAGAGAAGCCGTCTTTTCAAAAACGCCTTCTCTGATTGGTTCTTGTAAAGTTAATCAC
bph-m0008	AGAGATCGTGATGGATGGAGGCGC	24	TCTCAAAGGATGCAGCGAAACTTCTTTGCATCAGGAATTAGAGAAGGAAGGCAAGAGATCGTGATGGATGGAGGCGCAGTATTGAGG
bph-m0009	TTGGTGTGAAATCCTGGAACGC	22	GCTGATTAAGTTGGTGTGAAATCCTGGAACGCAAGCTACCCCTTGAAGCCCAAGCTGTCTCGTTTCTGGCCCGTCTGGCCCATTTAGAAGGTT
bph-m0010	AGAAGTCGCAAACTGAGAGGTCTG	24	TCTTGGCTCAGTCTGGTACACAACGTTCTTTAGATGTCCCCATAGAAAGAAGTCGCAAACTGAGAGGTCTGGAGCCCGAGG
bph-m0011	CTGGCTTTAGGAAATCCGGCAT	22	ATTTGGCCATCTCTGGGTCGTAATCCTCAGGGAGTGAAGCCTTTCACACGACGTAACATCATCTCTGGCTTTAGGAAATCCGGCATCTGGCCCGTT
bph-m0012-3p	GGGGGGCGCAGTCTGTAGTTGA	22	TGCAGATGTCTGCTGTAGTTGAGCGCTTGCTTTCAGAGAGGAGGGGGGCGCAGTCTGTAGTTGAGCGCTTGCT
bph-m0012-5p	TGCTGTAGTTGAGCGCTTGCTTT	23	TGCAGATGTCTGCTGTAGTTGAGCGCTTGCTTTCAGAGAGGAGGGGGGCGCAGTCTGTAGTTGAGCGCTTGCT
bph-m0013	TCAGACTCAGACTCAGACTCAGA	23	ATGTGGCCAACAAAGGGAACCTGGGTTCGGTTTGGGAACTGGAACTGCAATTGGGATTGGGGCTCAGACTCAGACTCAGACTCAGATTCAGGCCCA
bph-m0014	TGAGCTTGAGCGGGTTTTGGAGGC	24	CATCGGGTGCTGAGCTTGAGCGGGTTTTGGAGGCATCTGCGGAGCATCTTCGATCTGCCACTTCATGGTTCCTGACT
bph-m0015	TTGCAACATTGTGACTGGTCGC	22	GGTTGCAACATTGTGACTGGTCGCACGTAATGTGGAAGCTGCCACTACCACTCTCCTGCGACCAGTCGCAGTGTTGCTACCT
bph-m0016	ACGAGAACCAATCAGAGAAGC	21	TGCTACGAGAACCAATCAGAGAAGCATCCTTCTCAAGAAAGCCTTCTCTGATTGGTGCTTGTGACAT
bph-m0017	CGATTACTGTGTCAACTACTGTC	23	TACCTCAAGCCGATTACTGTGTCAACTACTGTCCATTATATTACTGTTTTGGCCAGGTAAGCACAGTTTTACGACAGAATGAGAAA												20	5
bph-m0018	CACGAGAACCAATCAGAGAAG	21	AATAATATGTCACGAGAACCAATCAGAGAAGACATTTAAAAAAAGAAGATCTCTGATTGGTTCTCATGGCATTTAAT												21	21
bph-m0019	TTCGTCAAATGGGCTGGGACAC	22	AGCCACGTATTTCGTCAAATGGGCTGGGACACGCTGTTCTACGAGAGAACTTGCCCCGGGGTCCCACGAATGGAGCTGAGGCGGGCA												22	29
bph-m0020-3p	CTTCTCTGATTGGTTCTCGTGC	22	GATTAACTTTACAAGAACCAATCAGAGAAGGCGTTTTTGAAAAGACGGCTTCTCTGATTGGTTCTCGTGCAATTAATCA												23	10
bph-m0020-5p	ACAAGAACCAATCAGAGAAGGC	22	GATTAACTTTACAAGAACCAATCAGAGAAGGCGTTTTTGAAAAGACGGCTTCTCTGATTGGTTCTCGTGCAATTAATCA												24	6
bph-m0021	TCTGTTTACGCGCGAGGACGAA	22	GCAGAGAAAGGCGTCTTTGCCCAAAAACATGGGAATGACAGCCATTCTGTTTACGCGCGAGGACGAATCTTGATCTG
bph-m0022-3p	GGGACGCCGGGGTTCAGCGTCC	22	TAGAGCCAGGTCGAGAACCCCCCAGCCCTGTGGGTAGGGACGCCGGGGTTCAGCGTCCGGAGCCC
bph-m0022-5p	TCGAGAACCCCCCAGCCCTG	20	TAGAGCCAGGTCGAGAACCCCCCAGCCCTGTGGGTAGGGACGCCGGGGTTCAGCGTCCGGAGCCC
bph-m0023	TAATACCGGCGAACAGAATGC	21	CTGTGCTGGGTAATACCGGCGAACAGAATGCCTGATAGGAGTGCTGTCACCGGTATCAATCCGGTGGAC
bph-m0024	TATGGTCGTCCTGGAGTAGGC	21	AAGCGAGGAAAGGGTACAGTCTCACGTAGAGAACCGTTTGCCATTTGGTTATATGGTCGTCCTGGAGTAGGCAAATCGCAG
bph-m0025	TTCAAGAGAGCCCTGCGGACAGG	23	CCTTCAAGAGAGCCCTGCGGACAGGACCGGCGGACGCAGAACGTGCCATTTTCCACAAGGCTGTGAAGC
bph-m0026	ACGAGAACCAATCAGAGAAGC	21	GATTAATTGCACGAGAACCAATCAGAGAAGCCGTCTTTTCAAAAACGCCTTCTCTGATTGGTTCTTGTAAAGTTAATCA
bph-m0027	TTTTGGGCTACTGTTAAGCGGC	22	ACCTGCAGGCAGCCGTCACCCTAGTCCAAAAAGACTACATGCAAAAGCTGCAACACGAAAAGAGGAATTTTGGGCTACTGTTAAGCGGCTGGGCGGGGA
bph-m0028	ACGAGAACCAATCAGAGAAGTC	22	TGATTAATTCACGAGAACCAATCAGAGAAGTCTTCTTTTCTAAAAGGCATTCTCTGATTGGTTCTCATGGAGTTAATCAC
bph-m0029	AGTGGATCAGGAGCTGGTGGC	21	GTGCCCCTGGTAGTGGATCAGGAGCTGGTGGCCCAGGAGGTTCTTACTTGCCACCAGGTGCTGGTGGTGCCAATGGAGCTG
bph-m0030	CATTTGCTCGTGCTGAAGAC	20	GGCTTTTATGGCATTTGCTCGTGCTGAAGACATGAAAAAAGTTCCAATCACTGTTTACTACGAGTCACTCTGCCCTGACAGCA
bph-m0031	TGTAAGGTCTGTCCAGAGGAGAC	23	TGCCCCTCTGAATTACTGGGCAGACTCAAGTGAAACACACGATGAGCCCTCCCTGTAAGGTCTGTCCAGAGGAGACAGAATCCGGTG
bph-m0032	TTTTGGGCTACTGTTAAGCGGC	22	ACCTGCAGGCAGCCGTCACCCTAGTCCAAAAAGGCTACATGCAAAAGCTGCAACACGAAAAGAGGAATTTTGGGCTACTGTTAAGCGGCTGGGCGGGG
bph-m0033	AAGAAATTTTGAATTGATACGC	22	TTTGTATAGGCTGTCATTACTTCAGATGTTTTATTAGCAGATGTTAAAACTATGTTATATTGTTGAAAGAAATTTTGAATTGATACGCCATTAAACCTA
bph-m0034	ACGAGAACCAATCAGAGAAGC	21	ATCAATCCTACGAGAACCAATCAGAGAAGCGTCTTTCCAAAAACGCCTTCTCTGATCGGCTCTCGAGAAACCAA
bph-m0035	AGAGGACGAGGACTACTTGGAGG	23	GGAGGAGGGGAAGAGGACGAGGACTACTTGGAGGAGTTGGCCGAACAGGAGCGCGTGCTCGCCCTGAAGCGTGCA
bph-m0036	TCTAACATCTTCCGTAACGTT	21	CGAGAAGATCTAACATCTTCCGTAACGTTCACATGATGGGTGCGTGGGCGGAGTGACTGTGGTTCGATGGAGAAACGAGGGCGGAGCGTGCTCGG
bph-m0037	TTTTGGGCTACTGTTAAGCGGC	22	CACTCGGAGCCAGCCTCTGGACTCTGCTCCATCGCCAAGATCCTTATCGCCATGGAGAACGGACAGATCCCAGGCAACCTCCACTTC
bph-m0037	AGAACGGACAGATCCCAGGCA	21	CACTCGGAGCCAGCCTCTGGACTCTGCTCCATCGCCAAGATCCTTATCGCCATGGAGAACGGACAGATCCCAGGCAACCTCCACTTC
bph-m0038	CATTGGAAATGCTGTATGCAGC	22	GCAAGGCACGTCATTGGAAATGCTGTATGCAGCTCGTCTGATTGGGGGCTTCACCGCTGGAGCTGCATCCGGCATAACGCCAATGTACATTGGAGAA
bph-m0039	TATTAGATTGAACGAAACTTGAC	23	GACAATGATTCTATTAGATTGAACGAAACTTGACAAACACATTATGTTCATCATGTGTATGATACGTTATGCTCAATCTAATAGAATGATTATTGTG
bph-m0040	GCATGAAGATCTCGCGGAAGGT	22	CTCTACGTCACCTTGGAGGACATTCTGCGCGGCTGCACTAAACGCATGAAGATCTCGCGGAAGGTGATGCAGCC
bph-m0041	TGACGTCAGCACAGGTAGGGC	21	GCATTCTGATGACGTCAGCACAGGTAGGGCTACTAGTAGTCCTAGTGCTACAGGAGTGTT
bph-m0042	CACGAGAACCTATCAGAGAAGC	22	GATTAATTCCACGAGAACCTATCAGAGAAGCCGTCTTATCAAAAAGACCTTCTCTGATTGGTTCTCATGAAACCAATCA
bph-m0043	CTGTGATGGTCCTGAATGGGGT	22	ATCGGTATTGCCTGTGATGGTCCTGAATGGGGTATGCTCATTCGCAAACTTGTCACACATGGTACTAAC
bph-m0044	ACGGCATTGTCTCTGGTGGC	20	TGCCGGCTCTGTGGCTTCGGATGCAATGGCGGCTTCCCCGGCATGGCGTGGCGGCATTGGGTGCACAACGGCATTGTCTCTGGTGGCCAGTACGGC
bph-m0045	TGTATGCTCTAAGGAGGTGGC	21	ACGAGGCACTGTATGCTCTAAGGAGGTGGCAAATAGGTGTGTAATCTTCCTATTGTATGGCATACTTGGAATGTGTATTATTGC
bph-m0046	TTCTCTGATTGGTTCTCGTGA	21	TGTGAATAATTCCATGAAAACCAATCAGAGGCTTTTTTCAAAGAACATTATTCTTATCTAGATGGTTCTCTGATTGGTTCTCGTGAAATGTTAAT
bph-m0047	CGGATTTCGAACTGAATAGGT	21	GAACACCATGCCGGATTTCGAACTGAATAGGTATCTGGGCAAATGGTTCGAGGCGGAGAGATACTTTTCAGTGTTCGAGTTCGCGGGAAAGTGTGT
bph-m0048	CCATGGGATGTCTACTTACGC	21	TGGACTATCGGCTTGAGTGGGCATTGGAGGGCTGGGACGTGAACGCCCTGCGCCATGGGATGTCTACTTACGCTGTTGTTTC
bph-m0049	CCTGATGACAATTTGCTGCCGCC	23	AGGAAGTCGACCCTGATGACAATTTGCTGCCGCCGTCGCAACGCTGCAGCTATGAGTGCACAAAGTTGCCGACTGGACCG
bph-m0050	TGAGACTTTCTGCTTTGGCTGT	22	GCACTACTTCCTGAGACTTTCTGCTTTGGCTGTCCCAAAGAGATTTATTCGATCTGGGTAAATGCTGGAAGTTGATGGTTTGAGTGTGTGGTGCT
bph-m0051	AAGGAATGTATCAGTTCAGAGC	22	TGCTTTTGTTGGCAAGGGGAATATTTTTGACTCTGGTGCTCTCTTCATCAAACCTTGCAAAGGAATGTATCAGTTCAGAGCGGATATGGC
bph-m0052	CACGAGAACCAATCAGAGGAG	21	ATTAAATGCCACGAGAACCAATCAGAGGAGACTTTTTCGGAAAGAAGGCTTCTATGATTGGTTCTCGTGGAATCTAATTTAATA
bph-m0053	ATTGATAGGAGTATGTGTGGAAGC	24	GAACGAATTCAATTGATAGGAGTATGTGTGGAAGCAGTTAATCATCGATTTGTAGTTGCAGCTGTCTACTGTCCTCCTCGATATTCATTCA
bph-m0054	CAGATGGTCGTTGTATAGTGA	21	GGTTCATCCACCAGATGGTCGTTGTATAGTGAGGGACCACCAACCTGTGTGTGTAACGGCCGAAGGCTTGACTGAGCA
bph-m0055	CTTCGAGAAGCCGTTCCTGTGG	22	AGCAACTACAACTTCGAGAAGCCGTTCCTGTGGTTGGCAAAGAAGCTGATCGGGGACCCCAACCTGGAGTTCGTCGCCATGCC
bph-m0056	TTTGATCTACGTTTTGACAGGC	22	ACACGCCATCTTTTGATCTACGTTTTGACAGGCATATCAAGCGTATCCATATTGATGTTCATTCTGTTGAGACCAGTAAAAAAGAACAGGAAATA
bph-m0057	TAACTCTTACGGGCATGGTCC	21	GCATGCGTGCGTAACTCTTACGGGCATGGTCCAGTAGTTTACAATTCTATAAAGCGGACTATTGCTTCTAAGTGCGCTAATGTC
bph-m0058-5p	ATTTCAGGGTTTGTTGGAGGCGA	23	ACTGCACTAGCATTTCAGGGTTTGTTGGAGGCGAACGACATCCACAACAATGGGATAGCGGGGTTCGGGC
bph-m0058-3p	CCACAACAATGGGATAGCGG	20	ACTGCACTAGCATTTCAGGGTTTGTTGGAGGCGAACGACATCCACAACAATGGGATAGCGGGGTTCGGGC
bph-m0059	AGACGTGTCGTAACTGTGATGC	22	TGGAAGATCAAAGACGTGTCGTAACTGTGATGCAGTGTTTGCAAATTATTGTCAAAATTGTATAAAACTGTTATGTTTGTACTTGTCGGCTCCAC
bph-m0060	AAAAGTCTGTAGAAGTCAAGG	21	AGGTTTTTCACGCCATGTTCTACGGGGATTTCAAAGAAGAAAAGTCTGTAGAAGTCAAGGATATGGATCCG
bph-m0061	AACGGGAGCTGATGGTTTGGAC	22	ACATAATGAGAGGTCCAGAGTGTACAAACTTCCAAAATATCCAACAAACGGGAGCTGATGGTTTGGACGCCTTTGATGC
bph-m0062	CGGAATGGTTTCTTGAGTGCAGC	23	AAGTGACAGTTTGCTGCATCGAAAGAAACGTTTACGCTCGAGCCGTAGGCGAGGGCGGAATGGTTTCTTGAGTGCAGCAAACGAACT
bph-m0063	CTGTGCTTGTCCTGAAACGAAGAG	24	CAATAGACTCCAGTTCCAAGCCTGCACCAGCAGAGAAAGCCGCTGAACCCAAAAAGCTGAAACCTTGCTGTGCTTGTCCTGAAACGAAGAGGGTCAGGGA
bph-m0064	TGTGTTTGGATTACTGTGCTTGGC	24	TTCATGATGGCTGTTGAAGTCACCCAAGTATACAGCAGGGTTAGGTTGTGTTTGGATTACTGTGCTTGGCCATGCCACA
bph-m0065	TGGCTTTGTTTACGGAGGTAGT	22	CAGCTAGTGTTTTTGTTGGTGCGGGAACCCTGCCTGTGCTGACGTCGCGCGGGTGCGCTGTGGCTTTGTTTACGGAGGTAGTGTCTAGCTC
