# Supplementary material for: Characterization and Comparative Analysis of Small RNAs in Three Small RNA Libraries of the Brown Planthopper (Nilaparvata lugens)
Source: PLoS One. 2012 Mar 6;7(3):e32860. doi: 10.1371/journal.pone.0032860 (PMC3295781; doi:10.1371/journal.pone.0032860)
Supplement: Table S19 — The target gene prediction results of all the new miRNAs. (XLS) [file pone.0032860.s020.xls]

## Sheet: Sheet1
>>bph-m0001	bph582
Score: 165.000000 Q:2 to 18 R:208 to 229 Align Len (16) (81.25%) (87.50%)
Query: 3' ggcgaGCGTGACGACTTTGTCt 5'
||:||| | |||||||
Ref: 5' ugcacCGUACUACAGAAACAGa 3'
Energy: -22.150000 kCal/Mol
>>bph-m0001	bph778
Score: 164.000000 Q:2 to 21 R:104 to 125 Align Len (19) (63.16%) (89.47%)
Query: 3' ggCGAGCGTGACGACTTTGTCt 5'
|:|:|:::| ||||||||
Ref: 5' uaGUUUGUGUUUGUGAAACAGg 3'
Energy: -20.900000 kCal/Mol
>>bph-m0001	bph890
Score: 150.000000 Q:2 to 17 R:206 to 226 Align Len (15) (80.00%) (80.00%)
Query: 3' ggcgagCGTGACGACTTTGTCt 5'
|||| | |||||||
Ref: 5' ucugcaGCACCG-AGAAACAGc 3'
Energy: -19.920000 kCal/Mol
>>bph-m0001	bph1182
Score: 154.000000 Q:2 to 20 R:1468 to 1492 Align Len (21) (61.90%) (80.95%)
Query: 3' ggcGAGCGTGAC---GACTTTGTCt 5'
:|||:::|| ||||||||
Ref: 5' gucUUCGUGUUGGAAGUGAAACAGa 3'
Energy: -22.530001 kCal/Mol
>>bph-m0001	bph1253
Score: 154.000000 Q:2 to 19 R:749 to 770 Align Len (17) (70.59%) (76.47%)
Query: 3' ggcgAGCGTGACGACTTTGTCt 5'
| |||| : |||||||
Ref: 5' ggaaUAGCACGAUGGAAACAGg 3'
Energy: -17.610001 kCal/Mol
>>bph-m0001	bph1398
Score: 155.000000 Q:2 to 21 R:1201 to 1227 Align Len (24) (66.67%) (70.83%)
Query: 3' ggCGAGCGTGAC-----GACTTTGTCt 5'
|| |||:||| | |||||||
Ref: 5' cuGCCCGCGCUGACGACCAGAAACAGc 3'
Energy: -25.690001 kCal/Mol
>>bph-m0001	bph1813
Score: 151.000000 Q:2 to 19 R:383 to 402 Align Len (17) (70.59%) (82.35%)
Query: 3' ggcgAGCGTGACGACTTTGTCt 5'
| |:|:| ||||||||
Ref: 5' gcugUGGUAUU--UGAAACAGg 3'
Energy: -19.530001 kCal/Mol
>>bph-m0001	bph2143
Score: 153.000000 Q:2 to 19 R:390 to 412 Align Len (18) (66.67%) (83.33%)
Query: 3' ggcgAGCGTGACGA-CTTTGTCt 5'
|:|::| || |||||||
Ref: 5' caagUUGUGCCUCUCGAAACAGc 3'
Energy: -15.920000 kCal/Mol
>>bph-m0001	bph2423
Score: 159.000000 Q:2 to 19 R:211 to 230 Align Len (17) (82.35%) (82.35%)
Query: 3' ggcgAGCGTGACGACTTTGTCt 5'
|||||| | |||||||
Ref: 5' ggaaUCGCACAG--GAAACAGu 3'
Energy: -19.830000 kCal/Mol
>>bph-m0001	bph2662
Score: 155.000000 Q:2 to 21 R:296 to 322 Align Len (24) (66.67%) (70.83%)
Query: 3' ggCGAGCGTGAC-----GACTTTGTCt 5'
|| |||:||| | |||||||
Ref: 5' cuGCCCGCGCUGACGACCAGAAACAGc 3'
Energy: -25.690001 kCal/Mol
>>bph-m0001	bph3060
Score: 150.000000 Q:2 to 20 R:415 to 438 Align Len (20) (65.00%) (75.00%)
Query: 3' ggcGAGCGTG--ACGACTTTGTCt 5'
:| |:|| || |||||||
Ref: 5' guuUUGGUACGAUGAAGAAACAGc 3'
Energy: -15.490000 kCal/Mol
>>bph-m0001	bph3239
Score: 153.000000 Q:2 to 17 R:260 to 281 Align Len (16) (81.25%) (87.50%)
Query: 3' ggcgagCGTGA-CGACTTTGTCt 5'
|:||| || |||||||
Ref: 5' uuuacgGUACUCGC-GAAACAGc 3'
Energy: -18.570000 kCal/Mol
>>bph-m0001	bph3369
Score: 151.000000 Q:2 to 21 R:177 to 199 Align Len (20) (65.00%) (75.00%)
Query: 3' ggCGAGCGTGAC-GACTTTGTCt 5'
|| |::| | ||||||||
Ref: 5' ucGCCGGUGCAGAGUGAAACAGc 3'
Energy: -22.270000 kCal/Mol
>>bph-m0001	bph4057
Score: 172.000000 Q:2 to 21 R:311 to 332 Align Len (19) (73.68%) (89.47%)
Query: 3' ggCGAGCGTGACGACTTTGTCt 5'
||| |:|:| :||||||||
Ref: 5' aaGCUAGUAUUUUUGAAACAGa 3'
Energy: -22.600000 kCal/Mol
>>bph-m0001	bph4105
Score: 151.000000 Q:2 to 18 R:152 to 177 Align Len (20) (70.00%) (80.00%)
Query: 3' ggcgaGCGTG--ACGA--CTTTGTCt 5'
:|||| ||:| |||||||
Ref: 5' uaaagUGCACCAUGUUCAGAAACAGg 3'
Energy: -18.250000 kCal/Mol
>>bph-m0001	bph4334
Score: 154.000000 Q:2 to 20 R:82 to 106 Align Len (21) (61.90%) (80.95%)
Query: 3' ggcGAGCGTGACG---ACTTTGTCt 5'
| :|:::||| ||||||||
Ref: 5' auuCAUGUGUUGCUCAUGAAACAGc 3'
Energy: -18.290001 kCal/Mol
>>bph-m0001	bph4594
Score: 157.000000 Q:2 to 14 R:827 to 848 Align Len (12) (91.67%) (91.67%)
Query: 3' ggcgagcgtGACGACTTTGTCt 5'
|||| |||||||
Score: 150.000000 Q:2 to 21 R:115 to 135 Align Len (19) (63.16%) (78.95%)
Query: 3' ggCGAGCGTGACGACTTTGTCt 5'
|:| |::|| |||||||
Ref: 5' gcGUUGGUGCU-AGGAAACAGa 3'
Energy: -21.690001 kCal/Mol
>>bph-m0001	bph5349
Score: 151.000000 Q:2 to 21 R:1484 to 1506 Align Len (20) (65.00%) (75.00%)
Query: 3' ggCGAGCGTG-ACGACTTTGTCt 5'
|:|| || | : |||||||
Score: 151.000000 Q:2 to 20 R:2142 to 2161 Align Len (18) (72.22%) (83.33%)
Query: 3' ggcGAGCGTGACGACTTTGTCt 5'
|| |:|:| | |||||||
Ref: 5' gguCUAGUAUU-C-GAAACAGc 3'
Energy: -14.320000 kCal/Mol
>>bph-m0001	bph5817
Score: 150.000000 Q:2 to 19 R:756 to 777 Align Len (17) (64.71%) (76.47%)
Query: 3' ggcgAGCGTGACGACTTTGTCt 5'
|:|:|| |||||||
Ref: 5' acaaUUGUACACGAGAAACAGa 3'
Energy: -17.270000 kCal/Mol
>>bph-m0001	bph6300
Score: 154.000000 Q:2 to 17 R:127 to 147 Align Len (15) (73.33%) (93.33%)
Query: 3' ggcgagCGTGACGACTTTGTCt 5'
|:::|| ||||||||
Ref: 5' ugauagGUGUUG-UGAAACAGa 3'
Energy: -18.059999 kCal/Mol
>>bph-m0001	bph6680
Score: 156.000000 Q:2 to 21 R:904 to 923 Align Len (19) (78.95%) (78.95%)
Query: 3' ggCGAGCGTGACGACTTTGTCt 5'
|| |||| || |||||||
Ref: 5' caGCCGGCAC-GC-GAAACAGc 3'
Energy: -22.540001 kCal/Mol
>>bph-m0001	bph6790
Score: 169.000000 Q:2 to 18 R:591 to 612 Align Len (16) (87.50%) (87.50%)
Query: 3' ggcgaGCGTGACGACTTTGTCt 5'
|| |||| ||||||||
Score: 155.000000 Q:2 to 21 R:198 to 222 Align Len (22) (63.64%) (77.27%)
Query: 3' ggCGAGCGTGACGA---CTTTGTCt 5'
|:| ||:|| :| |||||||
Ref: 5' aaGUUGGCGCUCUUACAGAAACAGu 3'
Energy: -20.410000 kCal/Mol
>>bph-m0001	bph6804
Score: 158.000000 Q:2 to 21 R:114 to 134 Align Len (19) (68.42%) (84.21%)
Query: 3' ggCGAGCGTGACGACTTTGTCt 5'
||| |:::| ||||||||
Ref: 5' uaGCU-GUGUUCGUGAAACAGc 3'
Energy: -16.920000 kCal/Mol
>>bph-m0001	bph8346
Score: 150.000000 Q:2 to 17 R:240 to 260 Align Len (15) (73.33%) (86.67%)
Query: 3' ggcgagCGTGACGACTTTGTCt 5'
|:|: || |||||||
Ref: 5' ggaaaaGUAUGGC-GAAACAGa 3'
Energy: -16.100000 kCal/Mol
>>bph-m0001	bph8722
Score: 154.000000 Q:2 to 21 R:182 to 202 Align Len (19) (68.42%) (78.95%)
Query: 3' ggCGAGCGTGACGACTTTGTCt 5'
||| |::|| |||||||
Ref: 5' cgGCUAGUGCU-AGGAAACAGg 3'
Energy: -17.920000 kCal/Mol
>>bph-m0001	bph8770
Score: 168.000000 Q:2 to 20 R:266 to 285 Align Len (18) (83.33%) (88.89%)
Query: 3' ggcGAGCGTGACGACTTTGTCt 5'
||||:|||| |||||||
Ref: 5' uuaCUCGUACUG--GAAACAGa 3'
Energy: -27.340000 kCal/Mol
>>bph-m0001	bph9636
Score: 153.000000 Q:2 to 20 R:508 to 528 Align Len (18) (66.67%) (83.33%)
Query: 3' ggcGAGCGTGACGACTTTGTCt 5'
||:|::| ||||||||
Ref: 5' ucuCUUGUGC-CAUGAAACAGc 3'
Energy: -17.719999 kCal/Mol
>>bph-m0001	bph9779
Score: 154.000000 Q:2 to 17 R:116 to 140 Align Len (18) (77.78%) (83.33%)
Query: 3' ggcgagCGTGACG--A-CTTTGTCt 5'
|:||||| | |||||||
Ref: 5' uuaaagGUACUGCAAUAGAAACAGa 3'
Energy: -20.580000 kCal/Mol
>>bph-m0001	bph10114
Score: 156.000000 Q:2 to 17 R:348 to 369 Align Len (15) (80.00%) (80.00%)
Query: 3' ggcgagCGTGACGACTTTGTCt 5'
|||| | |||||||
Ref: 5' gaaaggGCACGGAGGAAACAGc 3'
Energy: -17.400000 kCal/Mol
>>bph-m0001	bph10217
Score: 150.000000 Q:2 to 17 R:78 to 98 Align Len (15) (73.33%) (86.67%)
Query: 3' ggcgagCGTGACGACTTTGTCt 5'
||:: | ||||||||
Ref: 5' cgaccaGCGUAG-UGAAACAGu 3'
Energy: -17.070000 kCal/Mol
>>bph-m0001	bph11193
Score: 154.000000 Q:2 to 19 R:23 to 44 Align Len (17) (70.59%) (76.47%)
Query: 3' ggcgAGCGTGACGACTTTGTCt 5'
| |||| : |||||||
Ref: 5' ggaaUAGCACGAUGGAAACAGg 3'
Energy: -17.610001 kCal/Mol
>>bph-m0001	bph12277
Score: 165.000000 Q:2 to 18 R:107 to 128 Align Len (16) (75.00%) (93.75%)
Query: 3' ggcgaGCGTGACGACTTTGTCt 5'
:|:|:| |||||||||
Ref: 5' cgcaaUGUAUUUCUGAAACAGg 3'
Energy: -24.590000 kCal/Mol
>>bph-m0001	bph12381
Score: 160.000000 Q:2 to 21 R:747 to 768 Align Len (19) (63.16%) (84.21%)
Query: 3' ggCGAGCGTGACGACTTTGTCt 5'
|:| |::: | ||||||||
Ref: 5' cuGUUGGUGUAGAUGAAACAGu 3'
Energy: -17.440001 kCal/Mol
>>bph-m0001	bph12825
Score: 155.000000 Q:2 to 21 R:94 to 120 Align Len (24) (66.67%) (70.83%)
Query: 3' ggCGAGCGTGAC-----GACTTTGTCt 5'
||||||:| | | |||||||
Ref: 5' ucGCUCGCGCAGGAGAUCCGAAACAGu 3'
Energy: -29.340000 kCal/Mol
>>bph-m0001	bph12922
Score: 155.000000 Q:2 to 18 R:600 to 620 Align Len (16) (75.00%) (87.50%)
Query: 3' ggcgaGCGTGACGACTTTGTCt 5'
:|||: || |||||||
Ref: 5' caagaUGCAUGGC-GAAACAGa 3'
Energy: -19.920000 kCal/Mol
>>bph-m0001	bph13060
Score: 151.000000 Q:2 to 17 R:1925 to 1947 Align Len (16) (75.00%) (81.25%)
Query: 3' ggcgagCGTGA-CGACTTTGTCt 5'
||:|| | |||||||
Ref: 5' ugaugaGCGCUCGGAGAAACAGc 3'
Energy: -20.219999 kCal/Mol
>>bph-m0001	bph13101
Score: 157.000000 Q:2 to 20 R:179 to 199 Align Len (18) (66.67%) (88.89%)
Query: 3' ggcGAGCGTGACGACTTTGTCt 5'
||:|:::|| |||||||
Ref: 5' cacCUUGUGUUG-AGAAACAGa 3'
Energy: -22.430000 kCal/Mol
>>bph-m0001	bph13121
Score: 159.000000 Q:2 to 19 R:51 to 70 Align Len (17) (76.47%) (88.24%)
Query: 3' ggcgAGCGTGACGACTTTGTCt 5'
|||::||| |||||||
Ref: 5' gaaaUCGUGCUG--GAAACAGa 3'
Energy: -19.980000 kCal/Mol
>>bph-m0001	bph13283
Score: 163.000000 Q:2 to 20 R:142 to 163 Align Len (18) (72.22%) (83.33%)
Query: 3' ggcGAGCGTGACGACTTTGTCt 5'
| :|||: || |||||||
Ref: 5' cacCGUGCAUAGCAGAAACAGu 3'
Energy: -22.889999 kCal/Mol
>>bph-m0001	bph13449
Score: 159.000000 Q:2 to 18 R:252 to 272 Align Len (16) (81.25%) (87.50%)
Query: 3' ggcgaGCGTGACGACTTTGTCt 5'
||:||| | |||||||
Ref: 5' uuuuaCGUACU-CGGAAACAGa 3'
Energy: -21.100000 kCal/Mol
>>bph-m0001	bph13980
Score: 151.000000 Q:2 to 21 R:343 to 369 Align Len (24) (58.33%) (75.00%)
Query: 3' ggCGAGCGTGACGA-----CTTTGTCt 5'
|:|||:|:| :| |||||||
Ref: 5' uuGUUCGUAUUAUUAAUUAGAAACAGu 3'
Energy: -21.250000 kCal/Mol
>>bph-m0001	bph15023
Score: 163.000000 Q:2 to 21 R:66 to 88 Align Len (20) (75.00%) (80.00%)
Query: 3' ggCGAGCGTGACGA-CTTTGTCt 5'
| | |||:|| | |||||||
Ref: 5' gaGGUAGCAUUGAUCGAAACAGc 3'
Energy: -17.600000 kCal/Mol
>>bph-m0001	bph15507
Score: 158.000000 Q:2 to 18 R:7 to 26 Align Len (16) (81.25%) (87.50%)
Query: 3' ggcgaGCGTGACGACTTTGTCt 5'
:|||||| |||||||
Ref: 5' uuggaUGCACUG--GAAACAGa 3'
Energy: -22.940001 kCal/Mol
>>bph-m0001	bph16029
Score: 156.000000 Q:2 to 18 R:21 to 45 Align Len (19) (73.68%) (78.95%)
Query: 3' ggcgaGCGTG---ACGACTTTGTCt 5'
||||| | :||||||||
Ref: 5' ggggaCGCACAGUUUUUGAAACAGc 3'
Energy: -19.809999 kCal/Mol
>>bph-m0001	bph16320
Score: 155.000000 Q:2 to 18 R:854 to 874 Align Len (16) (75.00%) (87.50%)
Query: 3' ggcgaGCGTGACGACTTTGTCt 5'
:|:|| |||||||||
Ref: 5' cgaagUGUAC-CCUGAAACAGu 3'
Energy: -22.080000 kCal/Mol
>>bph-m0001	bph16448
Score: 167.000000 Q:2 to 21 R:1226 to 1250 Align Len (22) (77.27%) (77.27%)
Query: 3' ggCGAGCGTGACGA---CTTTGTCt 5'
||| |||| ||| |||||||
Ref: 5' ucGCUGGCACAGCUCACGAAACAGu 3'
Energy: -27.230000 kCal/Mol
>>bph-m0001	bph16644
Score: 158.000000 Q:2 to 17 R:295 to 315 Align Len (15) (80.00%) (93.33%)
Query: 3' ggcgagCGTGACGACTTTGTCt 5'
|:|| |:||||||||
Ref: 5' aaagcaGUAC-GUUGAAACAGg 3'
Energy: -22.080000 kCal/Mol
>>bph-m0001	bph16943
Score: 164.000000 Q:2 to 19 R:957 to 977 Align Len (17) (82.35%) (88.24%)
Query: 3' ggcgAGCGTGACGACTTTGTCt 5'
| ||:| ||||||||||
Ref: 5' acuaUGGCGC-GCUGAAACAGg 3'
Energy: -25.750000 kCal/Mol
>>bph-m0001	bph17746
Score: 152.000000 Q:2 to 21 R:1144 to 1165 Align Len (19) (63.16%) (73.68%)
Query: 3' ggCGAGCGTGACGACTTTGTCt 5'
| |||::| |||||||
Ref: 5' cuGGUCGUGCCCGAGAAACAGc 3'
Energy: -18.290001 kCal/Mol
>>bph-m0001	bph18005
Score: 158.000000 Q:2 to 21 R:443 to 463 Align Len (19) (73.68%) (78.95%)
Query: 3' ggCGAGCGTGACGACTTTGTCt 5'
|| ||:|| | |||||||
Ref: 5' auGC-CGUACGCCCGAAACAGg 3'
Energy: -24.730000 kCal/Mol
>>bph-m0001	bph18078
Score: 154.000000 Q:2 to 18 R:197 to 218 Align Len (17) (76.47%) (88.24%)
Query: 3' ggcgaGCGTG-ACGACTTTGTCt 5'
:|||: ||| |||||||
Ref: 5' aauaaUGCAUGUGC-GAAACAGg 3'
Energy: -20.889999 kCal/Mol
>>bph-m0001	bph18206
Score: 160.000000 Q:2 to 17 R:227 to 248 Align Len (15) (73.33%) (93.33%)
Query: 3' ggcgagCGTGACGACTTTGTCt 5'
|::| |:||||||||
Ref: 5' aaaagaGUGCGGUUGAAACAGc 3'
Energy: -18.920000 kCal/Mol
>>bph-m0001	bph18356
Score: 151.000000 Q:2 to 17 R:804 to 826 Align Len (16) (75.00%) (81.25%)
Query: 3' ggcgagCGTG-ACGACTTTGTCt 5'
|||: || |||||||
Ref: 5' auuggaGCAUACGCCGAAACAGg 3'
Energy: -17.469999 kCal/Mol
>>bph-m0001	bph18800
Score: 157.000000 Q:2 to 21 R:58 to 84 Align Len (24) (70.83%) (79.17%)
Query: 3' ggCG-AGCGTG---A-CGACTTTGTCt 5'
|| |:|:|| | ||||||||||
Ref: 5' ugGCAUUGUACCGGUAGCUGAAACAGu 3'
Energy: -23.330000 kCal/Mol
>>bph-m0001	bph18950
Score: 154.000000 Q:2 to 20 R:477 to 499 Align Len (19) (68.42%) (78.95%)
Query: 3' ggcGA-GCGTGACGACTTTGTCt 5'
|| :|||: | |||||||
Ref: 5' guuCUAUGCAUAGGAGAAACAGa 3'
Energy: -17.230000 kCal/Mol
>>bph-m0001	bph20468
Score: 150.000000 Q:2 to 17 R:296 to 316 Align Len (15) (73.33%) (86.67%)
Query: 3' ggcgagCGTGACGACTTTGTCt 5'
||::|| |||||||
Ref: 5' cuugaaGCGUUG-AGAAACAGg 3'
Energy: -20.440001 kCal/Mol
>>bph-m0001	bph20646
Score: 160.000000 Q:2 to 17 R:251 to 272 Align Len (15) (80.00%) (86.67%)
Query: 3' ggcgagCGTGACGACTTTGTCt 5'
|||| :||||||||
Ref: 5' uguaaaGCACACUUGAAACAGg 3'
Energy: -19.969999 kCal/Mol
>>bph-m0001	bph21140
Score: 172.000000 Q:2 to 21 R:148 to 169 Align Len (19) (78.95%) (84.21%)
Query: 3' ggCGAGCGTGACGACTTTGTCt 5'
|||||||: | |||||||
Ref: 5' caGCUCGCAUCGACGAAACAGa 3'
Energy: -27.379999 kCal/Mol
>>bph-m0001	bph21980
Score: 156.000000 Q:2 to 21 R:549 to 568 Align Len (19) (73.68%) (84.21%)
Query: 3' ggCGAGCGTGACGACTTTGTCt 5'
|| ||:||| : |||||||
Ref: 5' ucGC-CGUACU-UGGAAACAGa 3'
Energy: -26.870001 kCal/Mol
>>bph-m0001	bph22283
Score: 165.000000 Q:2 to 21 R:299 to 318 Align Len (19) (78.95%) (84.21%)
Query: 3' ggCGAGCGTGACGACTTTGTCt 5'
||||||:| | |||||||
Ref: 5' acGCUCGCGCAG--GAAACAGa 3'
Energy: -31.000000 kCal/Mol
>>bph-m0001	bph23333
Score: 170.000000 Q:2 to 21 R:19 to 39 Align Len (19) (78.95%) (89.47%)
Query: 3' ggCGAGCGTGACGACTTTGTCt 5'
| |:||:||| ||||||||
Ref: 5' ugGAUUGCGCUG-UGAAACAGu 3'
Energy: -25.120001 kCal/Mol
>>bph-m0001	bph23457
Score: 155.000000 Q:2 to 17 R:668 to 690 Align Len (16) (75.00%) (87.50%)
Query: 3' ggcgagCGTGACG-ACTTTGTCt 5'
|::|||| |||||||
Ref: 5' cgacgaGUGCUGCGGGAAACAGa 3'
Energy: -24.049999 kCal/Mol
>>bph-m0001	bph23676
Score: 160.000000 Q:2 to 21 R:353 to 374 Align Len (19) (68.42%) (78.95%)
Query: 3' ggCGAGCGTGACGACTTTGTCt 5'
|| ||:|| : |||||||
Ref: 5' ugGCCCGUACCAUCGAAACAGu 3'
Energy: -18.490000 kCal/Mol
>>bph-m0001	bph24249
Score: 150.000000 Q:2 to 17 R:883 to 903 Align Len (15) (73.33%) (86.67%)
Query: 3' ggcgagCGTGACGACTTTGTCt 5'
|:|:| | |||||||
Ref: 5' uggaagGUAUUAC-GAAACAGg 3'
Energy: -14.880000 kCal/Mol
>>bph-m0001	bph24599
Score: 150.000000 Q:2 to 20 R:84 to 108 Align Len (21) (61.90%) (76.19%)
Query: 3' ggcGAGCGTGACGA---CTTTGTCt 5'
| :|::|| || |||||||
Ref: 5' cucCAUGUGCUUCUUCAGAAACAGu 3'
Energy: -16.680000 kCal/Mol
>>bph-m0001	bph24680
Score: 168.000000 Q:2 to 21 R:89 to 110 Align Len (19) (78.95%) (78.95%)
Query: 3' ggCGAGCGTGACGACTTTGTCt 5'
|| ||||| | |||||||
Ref: 5' caGCCCGCACAACAGAAACAGa 3'
Energy: -22.620001 kCal/Mol
>>bph-m0001	bph24716
Score: 156.000000 Q:2 to 17 R:82 to 103 Align Len (15) (73.33%) (86.67%)
Query: 3' ggcgagCGTGACGACTTTGTCt 5'
|::||| |||||||
Ref: 5' aauggaGUGCUGAAGAAACAGu 3'
Energy: -17.730000 kCal/Mol
>>bph-m0001	bph25624
Score: 151.000000 Q:2 to 18 R:108 to 128 Align Len (16) (75.00%) (81.25%)
Query: 3' ggcgaGCGTGACGACTTTGTCt 5'
|||:| | |||||||
Ref: 5' gauggCGCGC-GAGGAAACAGa 3'
Energy: -24.540001 kCal/Mol
>>bph-m0001	bph26013
Score: 158.000000 Q:2 to 20 R:58 to 76 Align Len (18) (83.33%) (83.33%)
Query: 3' ggcGAGCGTGACGACTTTGTCt 5'
||||||| | |||||||
Ref: 5' aucCUCGCAC-G--GAAACAGa 3'
Energy: -26.570000 kCal/Mol
>>bph-m0001	bph26026
Score: 153.000000 Q:2 to 21 R:457 to 482 Align Len (23) (65.22%) (82.61%)
Query: 3' ggCGAGCGTG-AC--GA-CTTTGTCt 5'
|:|:|:|: || || |||||||
Ref: 5' uuGUUUGUAUAUGGACUCGAAACAGc 3'
Energy: -19.340000 kCal/Mol
>>bph-m0001	bph26161
Score: 157.000000 Q:2 to 17 R:269 to 288 Align Len (15) (86.67%) (86.67%)
Query: 3' ggcgagCGTGACGACTTTGTCt 5'
||||| ||||||||
Ref: 5' auuaaaGCACU--UGAAACAGa 3'
Energy: -19.000000 kCal/Mol
>>bph-m0001	bph26305
Score: 156.000000 Q:2 to 18 R:319 to 341 Align Len (17) (70.59%) (88.24%)
Query: 3' ggcgaGCGTGAC-GACTTTGTCt 5'
:|:|| | :||||||||
Ref: 5' gccacUGUACGGUUUGAAACAGu 3'
Energy: -22.270000 kCal/Mol
>>bph-m0001	bph26552
Score: 155.000000 Q:2 to 18 R:38 to 61 Align Len (18) (77.78%) (83.33%)
Query: 3' ggcgaGCGTG-ACGA-CTTTGTCt 5'
:|||| || | |||||||
Ref: 5' cgagaUGCACAUGAUGGAAACAGa 3'
Energy: -22.889999 kCal/Mol
>>bph-m0001	bph28696
Score: 152.000000 Q:2 to 20 R:49 to 68 Align Len (18) (66.67%) (83.33%)
Query: 3' ggcGAGCGTGACGACTTTGTCt 5'
:|:|:||| |||||||
Ref: 5' auuUUUGUACU--AGAAACAGu 3'
Energy: -17.209999 kCal/Mol
>>bph-m0001	bph29710
Score: 151.000000 Q:2 to 21 R:23 to 41 Align Len (19) (73.68%) (78.95%)
Query: 3' ggCGAGCGTGACGACTTTGTCt 5'
|: ||||| | |||||||
Ref: 5' ggGUACGCAC--C-GAAACAGg 3'
Energy: -18.910000 kCal/Mol
>>bph-m0001	bph32102
Score: 158.000000 Q:2 to 20 R:1 to 23 Align Len (20) (70.00%) (80.00%)
Query: 3' ggcGAGCGTG--ACGACTTTGTCt 5'
||:|:|| | ||||||||
Ref: 5' -uaCUUGUACCUUUGUGAAACAGg 3'
Energy: -21.900000 kCal/Mol
>>bph-m0001	bph33039
Score: 168.000000 Q:2 to 19 R:88 to 108 Align Len (17) (82.35%) (94.12%)
Query: 3' ggcgAGCGTGACGACTTTGTCt 5'
||||:|| :||||||||
Ref: 5' uccaUCGCGCU-UUGAAACAGa 3'
Energy: -28.150000 kCal/Mol
>>bph-m0001	bph33463
Score: 154.000000 Q:2 to 20 R:81 to 104 Align Len (20) (65.00%) (80.00%)
Query: 3' ggcGAGCGTGACG--ACTTTGTCt 5'
| :|:|: || ||||||||
Ref: 5' aacCCUGUAUGGCCAUGAAACAGa 3'
Energy: -20.400000 kCal/Mol
>>bph-m0001	bph34881
Score: 150.000000 Q:2 to 21 R:65 to 90 Align Len (23) (65.22%) (73.91%)
Query: 3' ggCGAGCGTGA-CGA---CTTTGTCt 5'
|:| |||:| | | |||||||
Ref: 5' aaGUUGGCAUUGGGUAGGGAAACAGu 3'
Energy: -20.290001 kCal/Mol
>>bph-m0001	bph38115
Score: 165.000000 Q:2 to 18 R:79 to 100 Align Len (16) (81.25%) (87.50%)
Query: 3' ggcgaGCGTGACGACTTTGTCt 5'
||:|||| |||||||
Ref: 5' aucgaCGUACUGAAGAAACAGa 3'
Energy: -29.350000 kCal/Mol
>>bph-m0001	bph40166
Score: 162.000000 Q:2 to 21 R:72 to 95 Align Len (21) (71.43%) (85.71%)
Query: 3' ggCG-AGCGTG-ACGACTTTGTCt 5'
|| |||::| | :||||||||
Ref: 5' acGCAUCGUGCGUUUUGAAACAGu 3'
Energy: -24.940001 kCal/Mol
>>bph-m0001	bph40751
Score: 175.000000 Q:2 to 20 R:25 to 46 Align Len (18) (83.33%) (88.89%)
Query: 3' ggcGAGCGTGACGACTTTGTCt 5'
|| |||:|| ||||||||
Ref: 5' cucCUGGCAUUGAUGAAACAGg 3'
Energy: -25.459999 kCal/Mol
>>bph-m0001	bph41971
Score: 169.000000 Q:2 to 18 R:6 to 27 Align Len (16) (81.25%) (93.75%)
Query: 3' ggcgaGCGTGACGACTTTGTCt 5'
||::|||| |||||||
Ref: 5' acaaaCGUGCUGCAGAAACAGc 3'
Energy: -21.520000 kCal/Mol
>>bph-m0001	bph46416
Score: 154.000000 Q:2 to 18 R:125 to 147 Align Len (18) (77.78%) (83.33%)
Query: 3' ggcgaGCGTG--ACGACTTTGTCt 5'
||:|| ||| |||||||
Ref: 5' acagaCGUACUUUGC-GAAACAGg 3'
Energy: -21.680000 kCal/Mol
>>bph-m0001	bph47903
Score: 152.000000 Q:2 to 18 R:72 to 94 Align Len (17) (70.59%) (82.35%)
Query: 3' ggcgaGCGTG-ACGACTTTGTCt 5'
:|||: || |||||||
Ref: 5' agagaUGCAUAUGAAGAAACAGa 3'
Energy: -19.230000 kCal/Mol
>>bph-m0001	bph51500
Score: 159.000000 Q:2 to 17 R:95 to 117 Align Len (16) (81.25%) (87.50%)
Query: 3' ggcgagCGTG-ACGACTTTGTCt 5'
|:|| ||| |||||||
Ref: 5' gaugcgGUACAUGCAGAAACAGc 3'
Energy: -20.870001 kCal/Mol
>>bph-m0001	bph55163
Score: 162.000000 Q:2 to 21 R:44 to 64 Align Len (19) (73.68%) (84.21%)
Query: 3' ggCGAGCGTGACGACTTTGTCt 5'
|| ||::| || |||||||
Ref: 5' uuGCGCGUGC-GCAGAAACAGc 3'
Energy: -20.570000 kCal/Mol
>>bph-m0001	bph58167
Score: 151.000000 Q:2 to 20 R:109 to 130 Align Len (18) (61.11%) (77.78%)
Query: 3' ggcGAGCGTGACGACTTTGTCt 5'
| :|::|| |||||||
Ref: 5' gauCAUGUGCUUGAGAAACAGg 3'
Energy: -16.969999 kCal/Mol
>>bph-m0001	bph59608
Score: 151.000000 Q:2 to 20 R:115 to 136 Align Len (18) (61.11%) (77.78%)
Query: 3' ggcGAGCGTGACGACTTTGTCt 5'
| ||::: | |||||||
Ref: 5' uuuCCCGUGUCGGGGAAACAGc 3'
Energy: -16.920000 kCal/Mol
>>bph-m0001	bph59960
Score: 157.000000 Q:2 to 21 R:83 to 102 Align Len (19) (68.42%) (84.21%)
Query: 3' ggCGAGCGTGACGACTTTGTCt 5'
| |:|:|:|| |||||||
Ref: 5' caGAUUGUAUUG--GAAACAGu 3'
Energy: -16.980000 kCal/Mol
>>bph-m0001	bph60178
Score: 150.000000 Q:2 to 19 R:129 to 150 Align Len (17) (70.59%) (70.59%)
Query: 3' ggcgAGCGTGACGACTTTGTCt 5'
| |||| |||||||
Ref: 5' gaagUGGCACAUAAGAAACAGu 3'
Energy: -14.420000 kCal/Mol
>>bph-m0001	bph60448
Score: 159.000000 Q:2 to 19 R:59 to 78 Align Len (17) (76.47%) (88.24%)
Query: 3' ggcgAGCGTGACGACTTTGTCt 5'
|:|||:|| |||||||
Ref: 5' uucaUUGCAUUG--GAAACAGg 3'
Energy: -20.080000 kCal/Mol
>>bph-m0001	bph61443
Score: 162.000000 Q:2 to 20 R:170 to 193 Align Len (20) (75.00%) (80.00%)
Query: 3' ggcGAGCGTGACGA--CTTTGTCt 5'
||:|||| || |||||||
Ref: 5' cguCUUGCACCACUCCGAAACAGg 3'
Energy: -23.299999 kCal/Mol
>>bph-m0001	bph61667
Score: 152.000000 Q:2 to 17 R:145 to 166 Align Len (15) (73.33%) (80.00%)
Query: 3' ggcgagCGTGACGACTTTGTCt 5'
|||: | |||||||
Ref: 5' cgcaaaGCAUCACAGAAACAGa 3'
Energy: -17.980000 kCal/Mol
>>bph-m0001	bph61717
Score: 152.000000 Q:2 to 17 R:77 to 96 Align Len (15) (86.67%) (86.67%)
Query: 3' ggcgagCGTGACGACTTTGTCt 5'
|||| || |||||||
Ref: 5' gcugaaGCAC-GC-GAAACAGc 3'
Energy: -23.110001 kCal/Mol
>>bph-m0001	bph61958
Score: 158.000000 Q:2 to 20 R:1 to 23 Align Len (20) (70.00%) (80.00%)
Query: 3' ggcGAGCGTG--ACGACTTTGTCt 5'
||:|:|| | ||||||||
Ref: 5' -uaCUUGUACCUUUGUGAAACAGg 3'
Energy: -21.900000 kCal/Mol
>>bph-m0001	bph63048
Score: 162.000000 Q:2 to 20 R:66 to 90 Align Len (21) (66.67%) (85.71%)
Query: 3' ggcGAGCGTGAC---GACTTTGTCt 5'
:|:|||:|| :||||||||
Ref: 5' auuUUUGCAUUGUUUUUGAAACAGu 3'
Energy: -22.780001 kCal/Mol
>>bph-m0001	bph63238
Score: 151.000000 Q:2 to 18 R:62 to 82 Align Len (16) (68.75%) (87.50%)
Query: 3' ggcgaGCGTGACGACTTTGTCt 5'
:||::|| |||||||
Ref: 5' auaugUGCGUUG-AGAAACAGg 3'
Energy: -20.340000 kCal/Mol
>>bph-m0001	bph63643
Score: 160.000000 Q:2 to 19 R:180 to 200 Align Len (17) (70.59%) (94.12%)
Query: 3' ggcgAGCGTGACGACTTTGTCt 5'
|:||::| :||||||||
Ref: 5' auuaUUGCGUU-UUGAAACAGc 3'
Energy: -18.629999 kCal/Mol
>>bph-m0001	bph64622
Score: 158.000000 Q:2 to 19 R:151 to 172 Align Len (17) (76.47%) (76.47%)
Query: 3' ggcgAGCGTGACGACTTTGTCt 5'
| |||| | |||||||
Ref: 5' uuugUAGCACGGGCGAAACAGc 3'
Energy: -19.180000 kCal/Mol
>>bph-m0001	bph66681
Score: 154.000000 Q:2 to 21 R:43 to 63 Align Len (19) (63.16%) (84.21%)
Query: 3' ggCGAGCGTGACGACTTTGTCt 5'
|:| |:|:| : |||||||
Ref: 5' caGUUAGUAUU-UGGAAACAGa 3'
Energy: -16.520000 kCal/Mol
>>bph-m0001	bph68304
Score: 159.000000 Q:2 to 19 R:217 to 236 Align Len (17) (82.35%) (82.35%)
Query: 3' ggcgAGCGTGACGACTTTGTCt 5'
| |||| |||||||||
Ref: 5' caaaUAGCAC--CUGAAACAGu 3'
Energy: -18.490000 kCal/Mol
>>bph-m0001	bph68790
Score: 154.000000 Q:2 to 21 R:137 to 157 Align Len (19) (68.42%) (78.95%)
Query: 3' ggCGAGCGTGACGACTTTGTCt 5'
| | ||:|| : |||||||
Ref: 5' cgGGUGGCGCU-UGGAAACAGa 3'
Energy: -20.809999 kCal/Mol
>>bph-m0001	bph68983
Score: 157.000000 Q:2 to 18 R:57 to 78 Align Len (16) (68.75%) (87.50%)
Query: 3' ggcgaGCGTGACGACTTTGTCt 5'
:|||: :||||||||
Ref: 5' aaaacUGCAUCCUUGAAACAGu 3'
Energy: -18.740000 kCal/Mol
>>bph-m0001	bph70027
Score: 150.000000 Q:2 to 18 R:236 to 255 Align Len (16) (75.00%) (81.25%)
Query: 3' ggcgaGCGTGACGACTTTGTCt 5'
||:|| | |||||||
Ref: 5' cguacCGUACAG--GAAACAGa 3'
Energy: -19.070000 kCal/Mol
>>bph-m0001	bph70334
Score: 154.000000 Q:2 to 21 R:65 to 88 Align Len (21) (71.43%) (76.19%)
Query: 3' ggCGAGCGTG-A-CGACTTTGTCt 5'
|| ||||: | | |||||||
Ref: 5' uuGCACGCAUGUCCCAGAAACAGc 3'
Energy: -19.110001 kCal/Mol
>>bph-m0001	bph70813
Score: 159.000000 Q:2 to 20 R:83 to 104 Align Len (18) (66.67%) (83.33%)
Query: 3' ggcGAGCGTGACGACTTTGTCt 5'
:|||:|:| |||||||
Ref: 5' ccaUUCGUAUUUGGGAAACAGa 3'
Energy: -23.969999 kCal/Mol
>>bph-m0001	bph72032
Score: 158.000000 Q:2 to 19 R:102 to 123 Align Len (17) (70.59%) (82.35%)
Query: 3' ggcgAGCGTGACGACTTTGTCt 5'
| |::|| | |||||||
Ref: 5' guaaUAGUGCUUCCGAAACAGg 3'
Energy: -15.220000 kCal/Mol
>>bph-m0001	bph72423
Score: 153.000000 Q:2 to 19 R:35 to 57 Align Len (18) (66.67%) (83.33%)
Query: 3' ggcgAGCGTG-ACGACTTTGTCt 5'
|:|:|: | ||||||||
Ref: 5' gucaUUGUAUGUUGUGAAACAGu 3'
Energy: -15.820000 kCal/Mol
>>bph-m0001	bph72525
Score: 150.000000 Q:2 to 17 R:184 to 204 Align Len (15) (80.00%) (80.00%)
Query: 3' ggcgagCGTGACGACTTTGTCt 5'
|||| | |||||||
Ref: 5' aaacgaGCAC-GGAGAAACAGc 3'
Energy: -18.850000 kCal/Mol
>>bph-m0001	bph72833
Score: 159.000000 Q:2 to 19 R:167 to 186 Align Len (17) (76.47%) (88.24%)
Query: 3' ggcgAGCGTGACGACTTTGTCt 5'
|:|||:| ||||||||
Ref: 5' auagUUGCAUU--UGAAACAGu 3'
Energy: -17.910000 kCal/Mol
>>bph-m0001	bph73195
Score: 154.000000 Q:2 to 17 R:41 to 61 Align Len (15) (80.00%) (86.67%)
Query: 3' ggcgagCGTGACGACTTTGTCt 5'
|||: | ||||||||
Ref: 5' acgacgGCAUCG-UGAAACAGu 3'
Energy: -18.610001 kCal/Mol
>>bph-m0001	bph73383
Score: 152.000000 Q:2 to 17 R:206 to 227 Align Len (15) (66.67%) (86.67%)
Query: 3' ggcgagCGTGACGACTTTGTCt 5'
|:::|| |||||||
Ref: 5' augacgGUGUUGGCGAAACAGg 3'										114.5
Energy: -18.910000 kCal/Mol
>>bph-m0002	bph278
Score: 195.000000 Q:2 to 20 R:601 to 621 Align Len (18) (100.00%) (100.00%)
Query: 3' agAGACTAACCAAGAGCACCt 5'
||||||||||||||||||
Ref: 5' acUCUGAUUGGUUCUCGUGGc 3'
Energy: -40.299999 kCal/Mol
>>bph-m0002	bph981
Score: 157.000000 Q:2 to 19 R:1067 to 1088 Align Len (18) (77.78%) (77.78%)
Query: 3' agaGACTAAC-CAAGAGCACCt 5'
||||||| |||||||
Ref: 5' uggCUGAUUGUCAACUCGUGGa 3'
Energy: -26.150000 kCal/Mol
>>bph-m0002	bph1316
Score: 195.000000 Q:2 to 20 R:579 to 599 Align Len (18) (100.00%) (100.00%)
Query: 3' agAGACTAACCAAGAGCACCt 5'
||||||||||||||||||
Ref: 5' ccUCUGAUUGGUUCUCGUGGc 3'
Energy: -39.310001 kCal/Mol
>>bph-m0002	bph1337
Score: 187.000000 Q:2 to 20 R:116 to 136 Align Len (18) (94.44%) (94.44%)
Query: 3' agAGACTAACCAAGAGCACCt 5'
||||||||| ||||||||
Ref: 5' ucUCUGAUUGGCUCUCGUGGa 3'
Energy: -37.730000 kCal/Mol
>>bph-m0002	bph1342
Score: 187.000000 Q:2 to 20 R:617 to 637 Align Len (18) (94.44%) (94.44%)
Query: 3' agAGACTAACCAAGAGCACCt 5'
||||||| ||||||||||
Ref: 5' uuUCUGAUUUGUUCUCGUGGc 3'
Energy: -30.299999 kCal/Mol
>>bph-m0002	bph1949
Score: 195.000000 Q:2 to 20 R:53 to 73 Align Len (18) (100.00%) (100.00%)
Query: 3' agAGACTAACCAAGAGCACCt 5'
||||||||||||||||||
Ref: 5' ucUCUGAUUGGUUCUCGUGGa 3'
Energy: -42.110001 kCal/Mol
>>bph-m0002	bph2928
Score: 187.000000 Q:2 to 20 R:42 to 62 Align Len (18) (94.44%) (94.44%)
Query: 3' agAGACTAACCAAGAGCACCt 5'
||||||||| ||||||||
Ref: 5' acUCUGAUUGGCUCUCGUGGa 3'
Energy: -38.040001 kCal/Mol
>>bph-m0002	bph3195
Score: 165.000000 Q:2 to 19 R:38 to 60 Align Len (19) (78.95%) (84.21%)
Query: 3' agaGACTAACCAA--GAGCACCt 5'
|||:||| || |||||||
Ref: 5' augCUGGUUGUUUUCCUCGUGGu 3'
Energy: -23.680000 kCal/Mol
>>bph-m0002	bph3201
Score: 195.000000 Q:2 to 20 R:168 to 188 Align Len (18) (100.00%) (100.00%)
Query: 3' agAGACTAACCAAGAGCACCt 5'
||||||||||||||||||
Ref: 5' ucUCUGAUUGGUUCUCGUGGa 3'
Energy: -42.110001 kCal/Mol
>>bph-m0002	bph4125
Score: 187.000000 Q:2 to 20 R:34 to 54 Align Len (18) (94.44%) (94.44%)
Query: 3' agAGACTAACCAAGAGCACCt 5'
|||||||||| |||||||
Ref: 5' ucUCUGAUUGGUGCUCGUGGg 3'
Energy: -37.389999 kCal/Mol
>>bph-m0002	bph4558
Score: 195.000000 Q:2 to 20 R:131 to 151 Align Len (18) (100.00%) (100.00%)
Query: 3' agAGACTAACCAAGAGCACCt 5'
||||||||||||||||||
Ref: 5' ucUCUGAUUGGUUCUCGUGGa 3'
Energy: -42.110001 kCal/Mol
>>bph-m0002	bph4558
Score: 195.000000 Q:2 to 20 R:131 to 151 Align Len (18) (100.00%) (100.00%)
Query: 3' agAGACTAACCAAGAGCACCt 5'
||||||||||||||||||
Ref: 5' ucUCUGAUUGGUUCUCGUGGa 3'
Energy: -42.110001 kCal/Mol
Score: 195.000000 Q:2 to 20 R:264 to 284 Align Len (18) (100.00%) (100.00%)
Query: 3' agAGACTAACCAAGAGCACCt 5'
||||||||||||||||||
Ref: 5' ucUCUGAUUGGUUCUCGUGGc 3'
Energy: -39.990002 kCal/Mol
>>bph-m0002	bph4697
Score: 187.000000 Q:2 to 20 R:452 to 472 Align Len (18) (94.44%) (94.44%)
Query: 3' agAGACTAACCAAGAGCACCt 5'
|| |||||||||||||||
Ref: 5' uaUCAGAUUGGUUCUCGUGGa 3'
Energy: -32.590000 kCal/Mol
>>bph-m0002	bph6065
Score: 195.000000 Q:2 to 20 R:982 to 1002 Align Len (18) (100.00%) (100.00%)
Query: 3' agAGACTAACCAAGAGCACCt 5'
||||||||||||||||||
Ref: 5' aaUCUGAUUGGUUCUCGUGGc 3'
Energy: -36.270000 kCal/Mol
>>bph-m0002	bph6232
Score: 187.000000 Q:2 to 20 R:573 to 593 Align Len (18) (94.44%) (94.44%)
Query: 3' agAGACTAACCAAGAGCACCt 5'
|||||||| |||||||||
Ref: 5' ucUCUGAUUGAUUCUCGUGGa 3'
Energy: -35.240002 kCal/Mol
>>bph-m0002	bph7479
Score: 187.000000 Q:2 to 20 R:711 to 731 Align Len (18) (94.44%) (94.44%)
Query: 3' agAGACTAACCAAGAGCACCt 5'
|||||||| |||||||||
Ref: 5' ucUCUGAUUGUUUCUCGUGGa 3'
Energy: -35.240002 kCal/Mol
>>bph-m0002	bph7637
Score: 195.000000 Q:2 to 20 R:518 to 538 Align Len (18) (100.00%) (100.00%)
Query: 3' agAGACTAACCAAGAGCACCt 5'
||||||||||||||||||
Ref: 5' uaUCUGAUUGGUUCUCGUGGa 3'
Energy: -38.389999 kCal/Mol
>>bph-m0002	bph8142
Score: 195.000000 Q:2 to 20 R:550 to 570 Align Len (18) (100.00%) (100.00%)
Query: 3' agAGACTAACCAAGAGCACCt 5'
||||||||||||||||||
Ref: 5' ucUCUGAUUGGUUCUCGUGGa 3'
Energy: -42.110001 kCal/Mol
>>bph-m0002	bph9016
Score: 172.000000 Q:2 to 20 R:262 to 280 Align Len (18) (88.89%) (88.89%)
Query: 3' agAGACTAACCAAGAGCACCt 5'
||||||||| |||||||
Ref: 5' cuUCUGAUUGG--CUCGUGGc 3'
Energy: -28.719999 kCal/Mol
>>bph-m0002	bph9223
Score: 162.000000 Q:2 to 17 R:266 to 288 Align Len (17) (88.24%) (88.24%)
Query: 3' agagaCTAACCA-A-GAGCACCt 5'
||||||| | |||||||
Ref: 5' cgcggGAUUGGUGUACUCGUGGc 3'
Energy: -25.389999 kCal/Mol
>>bph-m0002	bph9827
Score: 195.000000 Q:2 to 20 R:129 to 149 Align Len (18) (100.00%) (100.00%)
Query: 3' agAGACTAACCAAGAGCACCt 5'
||||||||||||||||||
Ref: 5' ucUCUGAUUGGUUCUCGUGGa 3'
Energy: -42.110001 kCal/Mol
>>bph-m0002	bph10906
Score: 164.000000 Q:2 to 20 R:231 to 249 Align Len (18) (83.33%) (83.33%)
Query: 3' agAGACTAACCAAGAGCACCt 5'
||||||| | |||||||
Ref: 5' gaUCUGAUUAG--CUCGUGGa 3'
Energy: -24.629999 kCal/Mol
>>bph-m0002	bph11678
Score: 164.000000 Q:2 to 20 R:9 to 27 Align Len (18) (83.33%) (83.33%)
Query: 3' agAGACTAACCAAGAGCACCt 5'
|| ||||| ||||||||
Ref: 5' cuUCCGAUUG--UCUCGUGGc 3'
Energy: -21.570000 kCal/Mol
>>bph-m0002	bph12330
Score: 153.000000 Q:2 to 17 R:120 to 138 Align Len (15) (80.00%) (86.67%)
Query: 3' agagaCTAACCAAGAGCACCt 5'
|:|||| |||||||
Ref: 5' acuggGGUUGG--CUCGUGGc 3'
Energy: -25.309999 kCal/Mol
>>bph-m0002	bph12536
Score: 195.000000 Q:2 to 20 R:1 to 20 Align Len (18) (100.00%) (100.00%)
Query: 3' agAGACTAACCAAGAGCACCt 5'
||||||||||||||||||
Ref: 5' -cUCUGAUUGGUUCUCGUGGa 3'
Energy: -40.560001 kCal/Mol
>>bph-m0002	bph12668
Score: 195.000000 Q:2 to 20 R:179 to 199 Align Len (18) (100.00%) (100.00%)
Query: 3' agAGACTAACCAAGAGCACCt 5'
||||||||||||||||||
Ref: 5' ccUCUGAUUGGUUCUCGUGGa 3'
Energy: -41.430000 kCal/Mol
>>bph-m0002	bph12837
Score: 159.000000 Q:2 to 17 R:167 to 190 Align Len (18) (77.78%) (83.33%)
Query: 3' agagaCTAACC---AAGAGCACCt 5'
|:|||| |||||||||
Ref: 5' acaugGGUUGGCACUUCUCGUGGc 3'
Energy: -24.070000 kCal/Mol
>>bph-m0002	bph14561
Score: 153.000000 Q:2 to 20 R:231 to 255 Align Len (22) (72.73%) (72.73%)
Query: 3' agAGACTAAC---C-AAGAGCACCt 5'
|||||||| | |||||||
Ref: 5' caUCUGAUUGCAAGACGCUCGUGGa 3'
Energy: -26.299999 kCal/Mol
>>bph-m0002	bph15908
Score: 158.000000 Q:2 to 20 R:63 to 85 Align Len (20) (75.00%) (75.00%)
Query: 3' agAGACTAAC--CAAGAGCACCt 5'
|||||||| |||||||
Ref: 5' gaUCUGAUUGCCCAGCUCGUGGg 3'
Energy: -27.120001 kCal/Mol
>>bph-m0002	bph16149
Score: 187.000000 Q:2 to 20 R:68 to 88 Align Len (18) (94.44%) (94.44%)
Query: 3' agAGACTAACCAAGAGCACCt 5'
||||||| ||||||||||
Ref: 5' ucUCUGAUUUGUUCUCGUGGc 3'
Energy: -33.000000 kCal/Mol
>>bph-m0002	bph16586
Score: 165.000000 Q:2 to 19 R:301 to 322 Align Len (18) (83.33%) (83.33%)
Query: 3' agaGACTAACCA-AGAGCACCt 5'
| ||||||| |||||||
Ref: 5' cgaCCGAUUGGUCACUCGUGGa 3'
Energy: -26.379999 kCal/Mol
>>bph-m0002	bph19395
Score: 173.000000 Q:2 to 20 R:192 to 211 Align Len (18) (88.89%) (88.89%)
Query: 3' agAGACTAACCAAGAGCACCt 5'
|| |||||| ||||||||
Ref: 5' cuUCAGAUUGG-UCUCGUGGa 3'
Energy: -28.620001 kCal/Mol
>>bph-m0002	bph19397
Score: 171.000000 Q:2 to 20 R:236 to 256 Align Len (18) (83.33%) (83.33%)
Query: 3' agAGACTAACCAAGAGCACCt 5'
|| ||||| ||||||||
Ref: 5' cuUCGGAUUGAGUCUCGUGGc 3'
Energy: -24.129999 kCal/Mol
>>bph-m0002	bph21046
Score: 190.000000 Q:2 to 19 R:157 to 177 Align Len (17) (100.00%) (100.00%)
Query: 3' agaGACTAACCAAGAGCACCt 5'
|||||||||||||||||
Ref: 5' cagCUGAUUGGUUCUCGUGGa 3'
Energy: -37.509998 kCal/Mol
>>bph-m0002	bph21247
Score: 156.000000 Q:2 to 17 R:1500 to 1520 Align Len (15) (80.00%) (80.00%)
Query: 3' agagaCTAACCAAGAGCACCt 5'
||||| |||||||
Ref: 5' ucaggGAUUGCGACUCGUGGc 3'
Energy: -19.510000 kCal/Mol
>>bph-m0002	bph22006
Score: 154.000000 Q:2 to 19 R:830 to 850 Align Len (17) (70.59%) (76.47%)
Query: 3' agaGACTAACCAAGAGCACCt 5'
| |:|| | |||||||
Ref: 5' agaCCGGUUCGAGCUCGUGGa 3'
Energy: -19.549999 kCal/Mol
>>bph-m0002	bph22505
Score: 173.000000 Q:2 to 20 R:671 to 690 Align Len (18) (88.89%) (88.89%)
Query: 3' agAGACTAACCAAGAGCACCt 5'
||||||||| |||||||
Ref: 5' ggUCUGAUUGG-CCUCGUGGa 3'
Energy: -30.889999 kCal/Mol
>>bph-m0002	bph24133
Score: 162.000000 Q:2 to 20 R:423 to 445 Align Len (20) (75.00%) (80.00%)
Query: 3' agAGACTAACC--AAGAGCACCt 5'
|| |:|||| | |||||||
Ref: 5' acUCCGGUUGGCCUGCUCGUGGu 3'
Energy: -28.219999 kCal/Mol
>>bph-m0002	bph25226
Score: 150.000000 Q:2 to 20 R:276 to 299 Align Len (21) (66.67%) (71.43%)
Query: 3' agAGACTAACCAA---GAGCACCt 5'
| ||:|| || |||||||
Ref: 5' cuUAUGGUUUAUUCCCCUCGUGGg 3'
Energy: -18.620001 kCal/Mol
>>bph-m0002	bph25561
Score: 159.000000 Q:2 to 19 R:157 to 175 Align Len (17) (82.35%) (82.35%)
Query: 3' agaGACTAACCAAGAGCACCt 5'
| |||||| |||||||
Ref: 5' gcgCGGAUUGG--CUCGUGGg 3'
Energy: -24.309999 kCal/Mol
>>bph-m0002	bph25617
Score: 158.000000 Q:2 to 19 R:523 to 543 Align Len (17) (76.47%) (76.47%)
Query: 3' agaGACTAACCAAGAGCACCt 5'
|||||| |||||||
Ref: 5' aagCUGAUUCUCGCUCGUGGc 3'
Energy: -22.290001 kCal/Mol
>>bph-m0002	bph25674
Score: 156.000000 Q:2 to 19 R:1540 to 1559 Align Len (17) (76.47%) (82.35%)
Query: 3' agaGACTAACCAAGAGCACCt 5'
:||||| | |||||||
Ref: 5' gucUUGAUU-CUCCUCGUGGc 3'
Energy: -18.559999 kCal/Mol
>>bph-m0002	bph25850
Score: 154.000000 Q:2 to 20 R:890 to 912 Align Len (20) (70.00%) (75.00%)
Query: 3' agAGACTAACCA--AGAGCACCt 5'
| ||:|| | ||||||||
Ref: 5' ucUGUGGUUCUUUCUCUCGUGGc 3'
Energy: -21.570000 kCal/Mol
>>bph-m0002	bph26177
Score: 150.000000 Q:2 to 17 R:448 to 467 Align Len (15) (80.00%) (80.00%)
Query: 3' agagaCTAACCAAGAGCACCt 5'
|||| | |||||||
Ref: 5' uucaaGAUU-UUGCUCGUGGu 3'
Energy: -17.190001 kCal/Mol
>>bph-m0002	bph26400
Score: 153.000000 Q:2 to 19 R:805 to 827 Align Len (19) (73.68%) (73.68%)
Query: 3' agaGACTAA--CCAAGAGCACCt 5'
| |||| || |||||||
Ref: 5' aaaCAGAUUGAGGAGCUCGUGGa 3'
Energy: -23.240000 kCal/Mol
>>bph-m0002	bph29501
Score: 195.000000 Q:2 to 20 R:2 to 22 Align Len (18) (100.00%) (100.00%)
Query: 3' agAGACTAACCAAGAGCACCt 5'
||||||||||||||||||
Ref: 5' ugUCUGAUUGGUUCUCGUGGu 3'
Energy: -36.880001 kCal/Mol
>>bph-m0002	bph30472
Score: 177.000000 Q:2 to 18 R:1 to 17 Align Len (16) (93.75%) (93.75%)
Query: 3' agagACTAACCAAGAGCACCt 5'
||||| ||||||||||
Ref: 5' ----UGAUUAGUUCUCGUGGa 3'
Energy: -25.690001 kCal/Mol
>>bph-m0002	bph34804
Score: 157.000000 Q:2 to 19 R:86 to 107 Align Len (18) (77.78%) (77.78%)
Query: 3' agaGACTAACCA-AGAGCACCt 5'
| |||| | ||||||||
Ref: 5' cggCCGAUUAUUAUCUCGUGGu 3'
Energy: -17.660000 kCal/Mol
>>bph-m0002	bph47399
Score: 182.000000 Q:2 to 19 R:115 to 135 Align Len (17) (94.12%) (94.12%)
Query: 3' agaGACTAACCAAGAGCACCt 5'
||||||| |||||||||
Ref: 5' agaCUGAUUGAUUCUCGUGGc 3'
Energy: -28.530001 kCal/Mol
>>bph-m0002	bph48693
Score: 155.000000 Q:2 to 17 R:30 to 52 Align Len (17) (76.47%) (82.35%)
Query: 3' agagaCTAAC--CAAGAGCACCt 5'
|:||| || |||||||
Ref: 5' gucgaGGUUGACGUCCUCGUGGc 3'
Energy: -19.170000 kCal/Mol
>>bph-m0002	bph52249
Score: 195.000000 Q:2 to 20 R:138 to 158 Align Len (18) (100.00%) (100.00%)
Query: 3' agAGACTAACCAAGAGCACCt 5'
||||||||||||||||||
Ref: 5' uaUCUGAUUGGUUCUCGUGGc 3'
Energy: -36.270000 kCal/Mol
>>bph-m0002	bph59733
Score: 155.000000 Q:2 to 18 R:172 to 193 Align Len (18) (77.78%) (83.33%)
Query: 3' agagACTAAC-C-AAGAGCACCt 5'
||:||| | ||||||||
Ref: 5' cagaUGGUUGAGAAUCUCGUGG- 3'
Energy: -20.639999 kCal/Mol
>>bph-m0002	bph60282
Score: 158.000000 Q:2 to 17 R:71 to 90 Align Len (15) (86.67%) (86.67%)
Query: 3' agagaCTAACCAAGAGCACCt 5'
|||||| |||||||
Ref: 5' ugggcGAUUGG-GCUCGUGGc 3'
Energy: -23.510000 kCal/Mol
>>bph-m0002	bph68332
Score: 180.000000 Q:2 to 17 R:1 to 16 Align Len (15) (100.00%) (100.00%)
Query: 3' agagaCTAACCAAGAGCACCt 5'
|||||||||||||||
Ref: 5' -----GAUUGGUUCUCGUGGa 3'
Energy: -30.950001 kCal/Mol
>>bph-m0002	bph71526
Score: 157.000000 Q:2 to 19 R:124 to 146 Align Len (19) (73.68%) (78.95%)
Query: 3' agaGACTAA--CCAAGAGCACCt 5'
|||:|| |||||||||
Ref: 5' uucCUGGUUCCCUUUCUCGUGGc 3'
Energy: -22.379999 kCal/Mol
>>bph-m0003	bph84
Score: 151.000000 Q:2 to 18 R:99 to 121 Align Len (19) (73.68%) (78.95%)
Query: 3' cgaAGAGACT-AA--CCAAGAGc 5'
|||:| | || |||||||
Ref: 5' uuaUCUUUUACUUCGGGUUCUCu 3'
Energy: -14.950000 kCal/Mol
>>bph-m0003	bph278
Score: 182.000000 Q:2 to 19 R:598 to 617 Align Len (17) (94.12%) (94.12%)
Query: 3' cgAAGAGACTAACCAAGAGc 5'
| |||||||||||||||
Ref: 5' ccUACUCUGAUUGGUUCUCg 3'
Energy: -33.430000 kCal/Mol
>>bph-m0003	bph842
Score: 182.000000 Q:2 to 19 R:439 to 458 Align Len (17) (94.12%) (94.12%)
Query: 3' cgAAGAGACTAACCAAGAGc 5'
| |||||||||||||||
Ref: 5' gcUCCUCUGAUUGGUUCUCu 3'
Energy: -29.530001 kCal/Mol
>>bph-m0003	bph1002
Score: 152.000000 Q:2 to 19 R:267 to 285 Align Len (17) (70.59%) (82.35%)
Query: 3' cgAAGAGACTAACCAAGAGc 5'
||:|:| | |||||||
Ref: 5' gaUUUUUUCA-AGGUUCUCu 3'
Energy: -11.960000 kCal/Mol
>>bph-m0003	bph1316
Score: 182.000000 Q:2 to 19 R:576 to 595 Align Len (17) (94.12%) (94.12%)
Query: 3' cgAAGAGACTAACCAAGAGc 5'
| |||||||||||||||
Ref: 5' ucUCCUCUGAUUGGUUCUCg 3'
Energy: -33.900002 kCal/Mol
>>bph-m0003	bph1949
Score: 190.000000 Q:2 to 19 R:50 to 69 Align Len (17) (100.00%) (100.00%)
Query: 3' cgAAGAGACTAACCAAGAGc 5'
|||||||||||||||||
Ref: 5' gcUUCUCUGAUUGGUUCUCg 3'
Energy: -39.250000 kCal/Mol
>>bph-m0003	bph2264
Score: 158.000000 Q:2 to 19 R:255 to 272 Align Len (17) (82.35%) (88.24%)
Query: 3' cgAAGAGACTAACCAAGAGc 5'
||:||| | ||||||||
Ref: 5' uaUUUUCU-A-UGGUUCUCc 3'
Energy: -15.890000 kCal/Mol
>>bph-m0003	bph2511
Score: 190.000000 Q:2 to 19 R:156 to 175 Align Len (17) (100.00%) (100.00%)
Query: 3' cgAAGAGACTAACCAAGAGc 5'
|||||||||||||||||
Ref: 5' ccUUCUCUGAUUGGUUCUCg 3'
Energy: -37.810001 kCal/Mol
>>bph-m0003	bph2555
Score: 186.000000 Q:2 to 19 R:1286 to 1305 Align Len (17) (94.12%) (100.00%)
Query: 3' cgAAGAGACTAACCAAGAGc 5'
||||:||||||||||||
Ref: 5' cgUUCUUUGAUUGGUUCUCa 3'
Energy: -27.350000 kCal/Mol
>>bph-m0003	bph2674
Score: 150.000000 Q:2 to 17 R:543 to 561 Align Len (15) (80.00%) (80.00%)
Query: 3' cgaaGAGACTAACCAAGAGc 5'
|||| ||||||||
Ref: 5' aagcCUCU-CCUGGUUCUCa 3'
Energy: -17.740000 kCal/Mol
>>bph-m0003	bph3130
Score: 160.000000 Q:2 to 19 R:163 to 181 Align Len (17) (76.47%) (88.24%)
Query: 3' cgAAGAGACTAACCAAGAGc 5'
||:|:||| |||||||
Ref: 5' aaUUUUUUGA-AGGUUCUCu 3'
Energy: -16.200001 kCal/Mol
>>bph-m0003	bph3201
Score: 190.000000 Q:2 to 19 R:165 to 184 Align Len (17) (100.00%) (100.00%)
Query: 3' cgAAGAGACTAACCAAGAGc 5'
|||||||||||||||||
Ref: 5' gcUUCUCUGAUUGGUUCUCg 3'
Energy: -39.250000 kCal/Mol
>>bph-m0003	bph3716
Score: 151.000000 Q:2 to 17 R:7 to 29 Align Len (18) (72.22%) (77.78%)
Query: 3' cgaaGAGACTAA---CCAAGAGc 5'
||:| ||| |||||||
Ref: 5' ugcgCUUUCAUUGCCGGUUCUCg 3'
Energy: -19.889999 kCal/Mol
>>bph-m0003	bph4095
Score: 190.000000 Q:2 to 19 R:113 to 132 Align Len (17) (100.00%) (100.00%)
Query: 3' cgAAGAGACTAACCAAGAGc 5'
|||||||||||||||||
Ref: 5' gcUUCUCUGAUUGGUUCUCg 3'
Energy: -39.250000 kCal/Mol
>>bph-m0003	bph4144
Score: 155.000000 Q:2 to 17 R:1530 to 1552 Align Len (18) (72.22%) (83.33%)
Query: 3' cgaaGAGACTA---ACCAAGAGc 5'
:|:|||| ||||||||
Ref: 5' aagaUUUUGAUUACUGGUUCUCu 3'
Energy: -17.080000 kCal/Mol
>>bph-m0003	bph4148
Score: 190.000000 Q:2 to 19 R:661 to 680 Align Len (17) (100.00%) (100.00%)
Query: 3' cgAAGAGACTAACCAAGAGc 5'
|||||||||||||||||
Ref: 5' ccUUCUCUGAUUGGUUCUCg 3'
Energy: -37.810001 kCal/Mol
>>bph-m0003	bph4471
Score: 158.000000 Q:2 to 17 R:668 to 686 Align Len (15) (86.67%) (86.67%)
Query: 3' cgaaGAGACTAACCAAGAGc 5'
|||||| |||||||
Ref: 5' cacaCUCUGA-GGGUUCUCg 3'
Energy: -25.879999 kCal/Mol
>>bph-m0003	bph4558
Score: 190.000000 Q:2 to 19 R:128 to 147 Align Len (17) (100.00%) (100.00%)
Query: 3' cgAAGAGACTAACCAAGAGc 5'
|||||||||||||||||
Ref: 5' ccUUCUCUGAUUGGUUCUCg 3'
Energy: -37.810001 kCal/Mol
>>bph-m0003	bph4558
Score: 190.000000 Q:2 to 19 R:128 to 147 Align Len (17) (100.00%) (100.00%)
Query: 3' cgAAGAGACTAACCAAGAGc 5'
|||||||||||||||||
Ref: 5' ccUUCUCUGAUUGGUUCUCg 3'
Energy: -37.810001 kCal/Mol
Score: 190.000000 Q:2 to 19 R:261 to 280 Align Len (17) (100.00%) (100.00%)
Query: 3' cgAAGAGACTAACCAAGAGc 5'
|||||||||||||||||
Ref: 5' ccUUCUCUGAUUGGUUCUCg 3'
Energy: -37.810001 kCal/Mol
>>bph-m0003	bph4956
Score: 190.000000 Q:2 to 19 R:943 to 962 Align Len (17) (100.00%) (100.00%)
Query: 3' cgAAGAGACTAACCAAGAGc 5'
|||||||||||||||||
Ref: 5' ggUUCUCUGAUUGGUUCUCg 3'
Energy: -35.020000 kCal/Mol
>>bph-m0003	bph5192
Score: 156.000000 Q:2 to 17 R:817 to 836 Align Len (15) (73.33%) (86.67%)
Query: 3' cgaaGAGACTAACCAAGAGc 5'
:||| : ||||||||
Ref: 5' ugacUUCUAGGUGGUUCUCg 3'
Energy: -24.930000 kCal/Mol
>>bph-m0003	bph5267
Score: 156.000000 Q:2 to 18 R:1604 to 1624 Align Len (17) (76.47%) (82.35%)
Query: 3' cgaAGAGA-CTAACCAAGAGc 5'
|||:| || |||||||
Ref: 5' aaaUCUUUGGACCGGUUCUCa 3'
Energy: -18.780001 kCal/Mol
>>bph-m0003	bph5371
Score: 161.000000 Q:2 to 19 R:178 to 198 Align Len (18) (77.78%) (83.33%)
Query: 3' cgAAGAGAC-TAACCAAGAGc 5'
| :|||| || |||||||
Ref: 5' gaUGUUCUGAAUGGGUUCUCg 3'
Energy: -23.799999 kCal/Mol
>>bph-m0003	bph5861
Score: 156.000000 Q:2 to 17 R:699 to 718 Align Len (15) (73.33%) (86.67%)
Query: 3' cgaaGAGACTAACCAAGAGc 5'
:||||: |||||||
Ref: 5' ccgaUUCUGGAAGGUUCUCu 3'
Energy: -18.480000 kCal/Mol
>>bph-m0003	bph6025
Score: 152.000000 Q:2 to 17 R:522 to 541 Align Len (15) (73.33%) (80.00%)
Query: 3' cgaaGAGACTAACCAAGAGc 5'
||:| | |||||||
Ref: 5' uugcCUUUCUUAGGUUCUCu 3'
Energy: -14.170000 kCal/Mol
>>bph-m0003	bph6141
Score: 151.000000 Q:2 to 19 R:1286 to 1303 Align Len (17) (70.59%) (82.35%)
Query: 3' cgAAGAGACTAACCAAGAGc 5'
||:|:| | |||||||
Ref: 5' uaUUUUUU--UAGGUUCUCa 3'
Energy: -12.860000 kCal/Mol
>>bph-m0003	bph6285
Score: 159.000000 Q:2 to 19 R:11 to 28 Align Len (17) (82.35%) (82.35%)
Query: 3' cgAAGAGACTAACCAAGAGc 5'
|||||| ||||||||
Ref: 5' ucUUCUCU--CUGGUUCUCu 3'
Energy: -21.959999 kCal/Mol
>>bph-m0003	bph7223
Score: 182.000000 Q:2 to 19 R:583 to 602 Align Len (17) (94.12%) (94.12%)
Query: 3' cgAAGAGACTAACCAAGAGc 5'
| |||||||||||||||
Ref: 5' gcUCCUCUGAUUGGUUCUCu 3'
Energy: -29.530001 kCal/Mol
>>bph-m0003	bph7800
Score: 190.000000 Q:2 to 19 R:670 to 689 Align Len (17) (100.00%) (100.00%)
Query: 3' cgAAGAGACTAACCAAGAGc 5'
|||||||||||||||||
Ref: 5' ccUUCUCUGAUUGGUUCUCg 3'
Energy: -37.810001 kCal/Mol
>>bph-m0003	bph7957
Score: 190.000000 Q:2 to 19 R:478 to 497 Align Len (17) (100.00%) (100.00%)
Query: 3' cgAAGAGACTAACCAAGAGc 5'
|||||||||||||||||
Ref: 5' gcUUCUCUGAUUGGUUCUCu 3'
Energy: -33.910000 kCal/Mol
>>bph-m0003	bph8142
Score: 190.000000 Q:2 to 19 R:547 to 566 Align Len (17) (100.00%) (100.00%)
Query: 3' cgAAGAGACTAACCAAGAGc 5'
|||||||||||||||||
Ref: 5' gcUUCUCUGAUUGGUUCUCg 3'
Energy: -39.250000 kCal/Mol
>>bph-m0003	bph8304
Score: 155.000000 Q:2 to 18 R:508 to 526 Align Len (16) (75.00%) (87.50%)
Query: 3' cgaAGAGACTAACCAAGAGc 5'
|:|:| | ||||||||
Ref: 5' auaUUUUUUA-UGGUUCUCu 3'
Energy: -13.010000 kCal/Mol
>>bph-m0003	bph8358
Score: 190.000000 Q:2 to 19 R:576 to 595 Align Len (17) (100.00%) (100.00%)
Query: 3' cgAAGAGACTAACCAAGAGc 5'
|||||||||||||||||
Ref: 5' acUUCUCUGAUUGGUUCUCg 3'
Energy: -38.799999 kCal/Mol
>>bph-m0003	bph8358
Score: 190.000000 Q:2 to 19 R:576 to 595 Align Len (17) (100.00%) (100.00%)
Query: 3' cgAAGAGACTAACCAAGAGc 5'
|||||||||||||||||
Ref: 5' acUUCUCUGAUUGGUUCUCg 3'
Energy: -38.799999 kCal/Mol
Score: 190.000000 Q:2 to 19 R:634 to 653 Align Len (17) (100.00%) (100.00%)
Query: 3' cgAAGAGACTAACCAAGAGc 5'
|||||||||||||||||
Ref: 5' gcUUCUCUGAUUGGUUCUCg 3'
Energy: -39.250000 kCal/Mol
>>bph-m0003	bph8506
Score: 158.000000 Q:2 to 17 R:594 to 612 Align Len (15) (86.67%) (86.67%)
Query: 3' cgaaGAGACTAACCAAGAGc 5'
|||||| |||||||
Ref: 5' cacaCUCUGA-GGGUUCUCg 3'
Energy: -25.879999 kCal/Mol
>>bph-m0003	bph8530
Score: 190.000000 Q:2 to 19 R:509 to 528 Align Len (17) (100.00%) (100.00%)
Query: 3' cgAAGAGACTAACCAAGAGc 5'
|||||||||||||||||
Ref: 5' ccUUCUCUGAUUGGUUCUCg 3'
Energy: -37.810001 kCal/Mol
>>bph-m0003	bph8613
Score: 153.000000 Q:2 to 19 R:42 to 63 Align Len (19) (68.42%) (78.95%)
Query: 3' cgAAGAGACTAA--CCAAGAGc 5'
| :|:| ||| |||||||
Ref: 5' ggUAUUUUCAUUAGGGUUCUCc 3'
Energy: -13.660000 kCal/Mol
>>bph-m0003	bph8948
Score: 185.000000 Q:2 to 18 R:1 to 17 Align Len (16) (100.00%) (100.00%)
Query: 3' cgaAGAGACTAACCAAGAGc 5'
||||||||||||||||
Ref: 5' ---UCUCUGAUUGGUUCUCg 3'
Energy: -32.770000 kCal/Mol
>>bph-m0003	bph9612
Score: 182.000000 Q:2 to 19 R:361 to 380 Align Len (17) (94.12%) (94.12%)
Query: 3' cgAAGAGACTAACCAAGAGc 5'
||||||||| |||||||
Ref: 5' gcUUCUCUGAUAGGUUCUCg 3'
Energy: -34.750000 kCal/Mol
>>bph-m0003	bph9621
Score: 181.000000 Q:2 to 19 R:472 to 492 Align Len (18) (94.44%) (94.44%)
Query: 3' cgAAGAGACT-AACCAAGAGc 5'
|||||||| |||||||||
Ref: 5' ucUUCUCUGAUUUGGUUCUCg 3'
Energy: -34.570000 kCal/Mol
>>bph-m0003	bph9824
Score: 186.000000 Q:2 to 19 R:457 to 476 Align Len (17) (94.12%) (100.00%)
Query: 3' cgAAGAGACTAACCAAGAGc 5'
||:||||||||||||||
Ref: 5' ccUUUUCUGAUUGGUUCUCu 3'
Energy: -29.770000 kCal/Mol
>>bph-m0003	bph9827
Score: 190.000000 Q:2 to 19 R:126 to 145 Align Len (17) (100.00%) (100.00%)
Query: 3' cgAAGAGACTAACCAAGAGc 5'
|||||||||||||||||
Ref: 5' gcUUCUCUGAUUGGUUCUCg 3'
Energy: -39.250000 kCal/Mol
>>bph-m0003	bph10119
Score: 150.000000 Q:2 to 17 R:216 to 234 Align Len (15) (80.00%) (80.00%)
Query: 3' cgaaGAGACTAACCAAGAGc 5'
|||| | |||||||
Ref: 5' caggCUCUCA-CGGUUCUCa 3'
Energy: -15.750000 kCal/Mol
>>bph-m0003	bph10719
Score: 190.000000 Q:2 to 19 R:212 to 231 Align Len (17) (100.00%) (100.00%)
Query: 3' cgAAGAGACTAACCAAGAGc 5'
|||||||||||||||||
Ref: 5' gcUUCUCUGAUUGGUUCUCg 3'
Energy: -39.250000 kCal/Mol
>>bph-m0003	bph10719
Score: 190.000000 Q:2 to 19 R:212 to 231 Align Len (17) (100.00%) (100.00%)
Query: 3' cgAAGAGACTAACCAAGAGc 5'
|||||||||||||||||
Ref: 5' gcUUCUCUGAUUGGUUCUCg 3'
Energy: -39.250000 kCal/Mol
Score: 176.000000 Q:2 to 19 R:28 to 46 Align Len (17) (94.12%) (94.12%)
Query: 3' cgAAGAGACTAACCAAGAGc 5'
|||||||| ||||||||
Ref: 5' gcUUCUCUGA-UGGUUCUCg 3'
Energy: -34.509998 kCal/Mol
>>bph-m0003	bph11108
Score: 169.000000 Q:2 to 19 R:257 to 278 Align Len (19) (78.95%) (89.47%)
Query: 3' cgAAGAGACTA--ACCAAGAGc 5'
||:||||:| ||||||||
Ref: 5' gcUUUUCUGGUUCUGGUUCUCa 3'
Energy: -26.840000 kCal/Mol
>>bph-m0003	bph11288
Score: 158.000000 Q:2 to 18 R:93 to 110 Align Len (16) (81.25%) (87.50%)
Query: 3' cgaAGAGACTAACCAAGAGc 5'
|||:|| ||||||||
Ref: 5' agcUCUUUG--UGGUUCUCu 3'
Energy: -19.730000 kCal/Mol
>>bph-m0003	bph12536
Score: 180.000000 Q:2 to 17 R:1 to 16 Align Len (15) (100.00%) (100.00%)
Query: 3' cgaaGAGACTAACCAAGAGc 5'
|||||||||||||||
Ref: 5' ----CUCUGAUUGGUUCUCg 3'
Energy: -30.969999 kCal/Mol
>>bph-m0003	bph12668
Score: 182.000000 Q:2 to 19 R:176 to 195 Align Len (17) (94.12%) (94.12%)
Query: 3' cgAAGAGACTAACCAAGAGc 5'
| |||||||||||||||
Ref: 5' gcUCCUCUGAUUGGUUCUCg 3'
Energy: -34.869999 kCal/Mol
>>bph-m0003	bph13510
Score: 156.000000 Q:2 to 19 R:20 to 44 Align Len (22) (72.73%) (77.27%)
Query: 3' cgAAGAGA---CTA--ACCAAGAGc 5'
||||:| ||| ||||||||
Ref: 5' acUUCUUUGAGGAUCCUGGUUCUCg 3'
Energy: -29.090000 kCal/Mol
>>bph-m0003	bph13840
Score: 155.000000 Q:2 to 18 R:63 to 81 Align Len (16) (81.25%) (81.25%)
Query: 3' cgaAGAGACTAACCAAGAGc 5'
||||| ||||||||
Ref: 5' agaUCUCU-UCUGGUUCUCu 3'
Energy: -17.650000 kCal/Mol
>>bph-m0003	bph14139
Score: 155.000000 Q:2 to 18 R:35 to 53 Align Len (16) (75.00%) (87.50%)
Query: 3' cgaAGAGACTAACCAAGAGc 5'
|:|:| | ||||||||
Ref: 5' auaUUUUUCA-UGGUUCUCu 3'
Energy: -14.710000 kCal/Mol
>>bph-m0003	bph14185
Score: 190.000000 Q:2 to 19 R:100 to 119 Align Len (17) (100.00%) (100.00%)
Query: 3' cgAAGAGACTAACCAAGAGc 5'
|||||||||||||||||
Ref: 5' ucUUCUCUGAUUGGUUCUCg 3'
Energy: -38.279999 kCal/Mol
>>bph-m0003	bph14350
Score: 163.000000 Q:2 to 18 R:237 to 258 Align Len (18) (83.33%) (88.89%)
Query: 3' cgaAGAGA-CT-AACCAAGAGc 5'
|||:| || |||||||||
Ref: 5' uugUCUUUAGAUUUGGUUCUCc 3'
Energy: -18.299999 kCal/Mol
>>bph-m0003	bph14694
Score: 151.000000 Q:2 to 19 R:97 to 114 Align Len (17) (76.47%) (76.47%)
Query: 3' cgAAGAGACTAACCAAGAGc 5'
| |||| | |||||||
Ref: 5' ugUACUCUAA--GGUUCUCc 3'
Energy: -14.700000 kCal/Mol
>>bph-m0003	bph15129
Score: 164.000000 Q:2 to 18 R:543 to 563 Align Len (17) (82.35%) (88.24%)
Query: 3' cgaAGAGACTA-ACCAAGAGc 5'
|||:|||| |||||||
Ref: 5' aggUCUUUGAUGAGGUUCUCg 3'
Energy: -25.360001 kCal/Mol
>>bph-m0003	bph15182
Score: 190.000000 Q:2 to 19 R:2 to 21 Align Len (17) (100.00%) (100.00%)
Query: 3' cgAAGAGACTAACCAAGAGc 5'
|||||||||||||||||
Ref: 5' ucUUCUCUGAUUGGUUCUCg 3'
Energy: -38.279999 kCal/Mol
>>bph-m0003	bph15619
Score: 190.000000 Q:2 to 19 R:29 to 48 Align Len (17) (100.00%) (100.00%)
Query: 3' cgAAGAGACTAACCAAGAGc 5'
|||||||||||||||||
Ref: 5' uaUUCUCUGAUUGGUUCUCc 3'
Energy: -29.570000 kCal/Mol
>>bph-m0003	bph15948
Score: 160.000000 Q:2 to 17 R:1637 to 1656 Align Len (15) (80.00%) (86.67%)
Query: 3' cgaaGAGACTAACCAAGAGc 5'
:||||| |||||||
Ref: 5' ucagUUCUGAGCGGUUCUCa 3'
Energy: -20.520000 kCal/Mol
>>bph-m0003	bph16788
Score: 190.000000 Q:2 to 19 R:200 to 219 Align Len (17) (100.00%) (100.00%)
Query: 3' cgAAGAGACTAACCAAGAGc 5'
|||||||||||||||||
Ref: 5' ggUUCUCUGAUUGGUUCUCg 3'
Energy: -35.020000 kCal/Mol
>>bph-m0003	bph16788
Score: 190.000000 Q:2 to 19 R:200 to 219 Align Len (17) (100.00%) (100.00%)
Query: 3' cgAAGAGACTAACCAAGAGc 5'
|||||||||||||||||
Ref: 5' ggUUCUCUGAUUGGUUCUCg 3'
Energy: -35.020000 kCal/Mol
Score: 156.000000 Q:2 to 18 R:184 to 207 Align Len (20) (70.00%) (80.00%)
Query: 3' cgaAGAGACTA----ACCAAGAGc 5'
|:|:|||| ||||||||
Ref: 5' gccUUUUUGAUAAGAUGGUUCUCu 3'
Energy: -18.250000 kCal/Mol
>>bph-m0003	bph17088
Score: 190.000000 Q:2 to 19 R:167 to 185 Align Len (17) (100.00%) (100.00%)
Query: 3' cgAAGAGACTAACCAAGAGc 5'
|||||||||||||||||
Ref: 5' ccUUCUCUGAUUGGUUCUC- 3'
Energy: -32.590000 kCal/Mol
>>bph-m0003	bph17170
Score: 190.000000 Q:2 to 19 R:513 to 532 Align Len (17) (100.00%) (100.00%)
Query: 3' cgAAGAGACTAACCAAGAGc 5'
|||||||||||||||||
Ref: 5' caUUCUCUGAUUGGUUCUCa 3'
Energy: -30.049999 kCal/Mol
>>bph-m0003	bph17443
Score: 182.000000 Q:2 to 19 R:184 to 203 Align Len (17) (94.12%) (94.12%)
Query: 3' cgAAGAGACTAACCAAGAGc 5'
||||||| |||||||||
Ref: 5' gcUUCUCUGUUUGGUUCUCg 3'
Energy: -34.459999 kCal/Mol
>>bph-m0003	bph18080
Score: 185.000000 Q:2 to 18 R:208 to 227 Align Len (16) (100.00%) (100.00%)
Query: 3' cgaAGAGACTAACCAAGAGc 5'
||||||||||||||||
Ref: 5' accUCUCUGAUUGGUUCUCa 3'
Energy: -29.400000 kCal/Mol
>>bph-m0003	bph19172
Score: 157.000000 Q:2 to 19 R:25 to 45 Align Len (18) (77.78%) (77.78%)
Query: 3' cgAAGAGACT-AACCAAGAGc 5'
|||||| | |||||||
Ref: 5' agUUCUCUUAGCAGGUUCUCc 3'
Energy: -16.830000 kCal/Mol
>>bph-m0003	bph19484
Score: 151.000000 Q:2 to 18 R:76 to 94 Align Len (16) (75.00%) (81.25%)
Query: 3' cgaAGAGACTAACCAAGAGc 5'
|||:| | |||||||
Ref: 5' uugUCUUU-AGGGGUUCUCg 3'
Energy: -20.139999 kCal/Mol
>>bph-m0003	bph19666
Score: 185.000000 Q:2 to 18 R:133 to 152 Align Len (16) (100.00%) (100.00%)
Query: 3' cgaAGAGACTAACCAAGAGc 5'
||||||||||||||||
Ref: 5' gcaUCUCUGAUUGGUUCUCg 3'
Energy: -34.529999 kCal/Mol
>>bph-m0003	bph19871
Score: 182.000000 Q:2 to 19 R:527 to 545 Align Len (17) (94.12%) (94.12%)
Query: 3' cgAAGAGACTAACCAAGAGc 5'
||||||||| |||||||
Ref: 5' gcUUCUCUGAUAGGUUCUC- 3'
Energy: -29.530001 kCal/Mol
>>bph-m0003	bph20420
Score: 151.000000 Q:2 to 18 R:111 to 129 Align Len (16) (75.00%) (81.25%)
Query: 3' cgaAGAGACTAACCAAGAGc 5'
|:||| | |||||||
Ref: 5' cucUUUCUCA-AGGUUCUCa 3'
Energy: -15.270000 kCal/Mol
>>bph-m0003	bph20723
Score: 151.000000 Q:2 to 17 R:290 to 311 Align Len (17) (70.59%) (82.35%)
Query: 3' cgaaGAGAC--TAACCAAGAGc 5'
||:|| : ||||||||
Ref: 5' cugcCUUUGCAGCUGGUUCUCc 3'
Energy: -15.900000 kCal/Mol
>>bph-m0003	bph21208
Score: 151.000000 Q:2 to 17 R:143 to 164 Align Len (17) (76.47%) (76.47%)
Query: 3' cgaaGAGACTAA--CCAAGAGc 5'
|||| | | |||||||
Ref: 5' ucacCUCUAAAUCCGGUUCUCu 3'
Energy: -13.090000 kCal/Mol
>>bph-m0003	bph22141
Score: 182.000000 Q:2 to 19 R:266 to 285 Align Len (17) (94.12%) (94.12%)
Query: 3' cgAAGAGACTAACCAAGAGc 5'
||||||| |||||||||
Ref: 5' uuUUCUCUGCUUGGUUCUCg 3'
Energy: -30.750000 kCal/Mol
>>bph-m0003	bph22221
Score: 150.000000 Q:2 to 17 R:17 to 41 Align Len (20) (75.00%) (75.00%)
Query: 3' cgaaGAGAC-TAA----CCAAGAGc 5'
||||| ||| |||||||
Ref: 5' aaccCUCUGCAUUGCCGGGUUCUCc 3'
Energy: -16.559999 kCal/Mol
>>bph-m0003	bph22766
Score: 190.000000 Q:2 to 19 R:252 to 271 Align Len (17) (100.00%) (100.00%)
Query: 3' cgAAGAGACTAACCAAGAGc 5'
|||||||||||||||||
Ref: 5' gcUUCUCUGAUUGGUUCUCg 3'
Energy: -39.250000 kCal/Mol
>>bph-m0003	bph23366
Score: 163.000000 Q:2 to 19 R:635 to 652 Align Len (17) (82.35%) (88.24%)
Query: 3' cgAAGAGACTAACCAAGAGc 5'
||:||| |||||||||
Ref: 5' cgUUUUCU--UUGGUUCUCa 3'
Energy: -17.500000 kCal/Mol
>>bph-m0003	bph24238
Score: 170.000000 Q:2 to 19 R:50 to 69 Align Len (17) (82.35%) (88.24%)
Query: 3' cgAAGAGACTAACCAAGAGc 5'
| ||:| ||||||||||
Ref: 5' gcUCCUUUUAUUGGUUCUCa 3'
Energy: -21.150000 kCal/Mol
>>bph-m0003	bph24296
Score: 152.000000 Q:2 to 18 R:384 to 404 Align Len (17) (70.59%) (82.35%)
Query: 3' cgaAGAGAC-TAACCAAGAGc 5'
|:|:|| | |||||||
Ref: 5' uucUUUUUGUCUCGGUUCUCc 3'
Energy: -14.860000 kCal/Mol
>>bph-m0003	bph24304
Score: 161.000000 Q:2 to 18 R:643 to 662 Align Len (16) (81.25%) (81.25%)
Query: 3' cgaAGAGACTAACCAAGAGc 5'
|||||| |||||||
Ref: 5' ucaUCUCUGCCGGGUUCUCu 3'
Energy: -20.530001 kCal/Mol
>>bph-m0003	bph24765
Score: 155.000000 Q:2 to 17 R:346 to 367 Align Len (17) (76.47%) (82.35%)
Query: 3' cgaaGAGACTAA--CCAAGAGc 5'
:||||| | |||||||
Ref: 5' gugaUUCUGAAUACGGUUCUCu 3'
Energy: -16.719999 kCal/Mol
>>bph-m0003	bph25351
Score: 158.000000 Q:2 to 19 R:365 to 384 Align Len (17) (76.47%) (76.47%)
Query: 3' cgAAGAGACTAACCAAGAGc 5'
| |||| ||||||||
Ref: 5' uuUGCUCUUUCUGGUUCUCg 3'
Energy: -22.510000 kCal/Mol
>>bph-m0003	bph25709
Score: 190.000000 Q:2 to 19 R:528 to 547 Align Len (17) (100.00%) (100.00%)
Query: 3' cgAAGAGACTAACCAAGAGc 5'
|||||||||||||||||
Ref: 5' guUUCUCUGAUUGGUUCUCg 3'
Energy: -37.090000 kCal/Mol
>>bph-m0003	bph25976
Score: 156.000000 Q:2 to 18 R:88 to 108 Align Len (17) (76.47%) (82.35%)
Query: 3' cgaAGAGACT-AACCAAGAGc 5'
|||:||| |||||||
Ref: 5' ugcUCUUUGACCAGGUUCUCa 3'
Energy: -20.260000 kCal/Mol
>>bph-m0003	bph26377
Score: 177.000000 Q:2 to 19 R:226 to 246 Align Len (18) (88.89%) (94.44%)
Query: 3' cgAAGAGACTAA-CCAAGAGc 5'
||||:||||| |||||||
Ref: 5' acUUCUUUGAUUCGGUUCUCa 3'
Energy: -27.709999 kCal/Mol
>>bph-m0003	bph28409
Score: 151.000000 Q:2 to 19 R:19 to 36 Align Len (17) (76.47%) (76.47%)
Query: 3' cgAAGAGACTAACCAAGAGc 5'
| |||| ||||||||
Ref: 5' agUGCUCU--CUGGUUCUCu 3'
Energy: -16.500000 kCal/Mol
>>bph-m0003	bph28607
Score: 177.000000 Q:2 to 18 R:77 to 96 Align Len (16) (93.75%) (93.75%)
Query: 3' cgaAGAGACTAACCAAGAGc 5'
||||||| ||||||||
Ref: 5' ccgUCUCUGAAUGGUUCUCg 3'
Energy: -29.450001 kCal/Mol
>>bph-m0003	bph30503
Score: 153.000000 Q:2 to 19 R:16 to 36 Align Len (18) (72.22%) (77.78%)
Query: 3' cgAAGAGA-CTAACCAAGAGc 5'
| ||:| | ||||||||
Ref: 5' caUACUUUAUAAUGGUUCUCa 3'
Energy: -14.460000 kCal/Mol
>>bph-m0003	bph31090
Score: 159.000000 Q:2 to 19 R:5 to 22 Align Len (17) (76.47%) (88.24%)
Query: 3' cgAAGAGACTAACCAAGAGc 5'
||:|:||| |||||||
Ref: 5' gcUUUUUUGA--GGUUCUCu 3'
Energy: -20.410000 kCal/Mol
>>bph-m0003	bph33173
Score: 159.000000 Q:2 to 18 R:86 to 104 Align Len (16) (81.25%) (87.50%)
Query: 3' cgaAGAGACTAACCAAGAGc 5'
|:|||| | |||||||
Ref: 5' aaaUUUCUG-UAGGUUCUCa 3'
Energy: -17.799999 kCal/Mol
>>bph-m0003	bph33773
Score: 171.000000 Q:2 to 18 R:88 to 106 Align Len (16) (93.75%) (93.75%)
Query: 3' cgaAGAGACTAACCAAGAGc 5'
||||||| ||||||||
Ref: 5' aaaUCUCUGA-UGGUUCUCu 3'
Energy: -23.500000 kCal/Mol
>>bph-m0003	bph35908
Score: 156.000000 Q:2 to 17 R:7 to 26 Align Len (15) (73.33%) (86.67%)
Query: 3' cgaaGAGACTAACCAAGAGc 5'
:|:| || |||||||
Ref: 5' ucaaUUUUAAUAGGUUCUCa 3'
Energy: -12.050000 kCal/Mol
>>bph-m0003	bph40993
Score: 151.000000 Q:2 to 18 R:35 to 53 Align Len (16) (75.00%) (81.25%)
Query: 3' cgaAGAGACTAACCAAGAGc 5'
|:||| | |||||||
Ref: 5' cagUUUCU-ACAGGUUCUCg 3'
Energy: -20.670000 kCal/Mol
>>bph-m0003	bph41014
Score: 152.000000 Q:2 to 18 R:86 to 109 Align Len (20) (70.00%) (75.00%)
Query: 3' cgaAGAGACTAA----CCAAGAGc 5'
||||| :|| |||||||
Ref: 5' accUCUCUCGUUCCAAGGUUCUCu 3'
Energy: -15.680000 kCal/Mol
>>bph-m0003	bph41578
Score: 150.000000 Q:2 to 17 R:1 to 15 Align Len (15) (80.00%) (80.00%)
Query: 3' cgaaGAGACTAACCAAGAGc 5'
|||| | |||||||
Ref: 5' ----CUCU-ACGGGUUCUCg 3'
Energy: -19.400000 kCal/Mol
>>bph-m0003	bph51057
Score: 157.000000 Q:2 to 19 R:4 to 25 Align Len (19) (73.68%) (78.95%)
Query: 3' cgAAGAGACT--AACCAAGAGc 5'
||||:||| |||||||
Ref: 5' auUUCUUUGAACGGGGUUCUCc 3'
Energy: -21.190001 kCal/Mol
>>bph-m0003	bph51872
Score: 154.000000 Q:2 to 17 R:122 to 140 Align Len (15) (80.00%) (86.67%)
Query: 3' cgaaGAGACTAACCAAGAGc 5'
:||| | ||||||||
Ref: 5' gucgUUCUCA-UGGUUCUCa 3'
Energy: -16.610001 kCal/Mol
>>bph-m0003	bph55865
Score: 152.000000 Q:2 to 17 R:151 to 170 Align Len (15) (73.33%) (80.00%)
Query: 3' cgaaGAGACTAACCAAGAGc 5'
:|||| |||||||
Ref: 5' cuagUUCUGUCAGGUUCUCu 3'
Energy: -16.910000 kCal/Mol
>>bph-m0003	bph55963
Score: 164.000000 Q:2 to 18 R:106 to 127 Align Len (18) (77.78%) (88.89%)
Query: 3' cgaAGAGACTA--ACCAAGAGc 5'
|:|:|||| ||||||||
Ref: 5' uucUUUUUGAUGAUGGUUCUCa 3'
Energy: -18.709999 kCal/Mol
>>bph-m0003	bph56033
Score: 161.000000 Q:2 to 19 R:154 to 178 Align Len (22) (72.73%) (77.27%)
Query: 3' cgAAGAGACT-----AACCAAGAGc 5'
||||:||| |||||||||
Ref: 5' uuUUCUUUGAUUGUUUUGGUUCUCg 3'
Energy: -26.910000 kCal/Mol
>>bph-m0003	bph59490
Score: 163.000000 Q:2 to 18 R:147 to 165 Align Len (16) (87.50%) (87.50%)
Query: 3' cgaAGAGACTAACCAAGAGc 5'
||||| |||||||||
Ref: 5' uccUCUCU-CUUGGUUCUCg 3'
Energy: -23.920000 kCal/Mol
>>bph-m0003	bph59585
Score: 154.000000 Q:2 to 19 R:108 to 127 Align Len (17) (70.59%) (76.47%)
Query: 3' cgAAGAGACTAACCAAGAGc 5'
| |||| : |||||||
Ref: 5' gaUACUCUCGAGGGUUCUCc 3'
Energy: -17.010000 kCal/Mol
>>bph-m0003	bph63934
Score: 153.000000 Q:2 to 17 R:157 to 176 Align Len (16) (81.25%) (87.50%)
Query: 3' cgaaGAGACTAA-CCAAGAGc 5'
:||| ||| |||||||
Ref: 5' caaaUUCU-AUUAGGUUCUCa 3'
Energy: -14.770000 kCal/Mol
>>bph-m0003	bph64905
Score: 159.000000 Q:2 to 19 R:90 to 107 Align Len (17) (82.35%) (82.35%)
Query: 3' cgAAGAGACTAACCAAGAGc 5'
| |||| |||||||||
Ref: 5' agUACUCU--UUGGUUCUCg 3'
Energy: -22.980000 kCal/Mol
>>bph-m0003	bph65386
Score: 157.000000 Q:2 to 17 R:38 to 55 Align Len (15) (86.67%) (86.67%)
Query: 3' cgaaGAGACTAACCAAGAGc 5'
|||| |||||||||
Ref: 5' gacaCUCU--UUGGUUCUCa 3'
Energy: -18.299999 kCal/Mol
>>bph-m0003	bph70148
Score: 157.000000 Q:2 to 17 R:220 to 237 Align Len (15) (86.67%) (86.67%)
Query: 3' cgaaGAGACTAACCAAGAGc 5'
|||||| |||||||
Ref: 5' caagCUCUGA--GGUUCUCu 3'
Energy: -19.379999 kCal/Mol
>>bph-m0003	bph71147
Score: 174.000000 Q:2 to 19 R:281 to 300 Align Len (17) (88.24%) (88.24%)
Query: 3' cgAAGAGACTAACCAAGAGc 5'
| ||||| |||||||||
Ref: 5' guUCCUCUGCUUGGUUCUCg 3'
Energy: -27.920000 kCal/Mol
>>bph-m0003	bph73430
Score: 152.000000 Q:2 to 17 R:59 to 78 Align Len (15) (73.33%) (80.00%)
Query: 3' cgaaGAGACTAACCAAGAGc 5'
||:| ||||||||
Ref: 5' gcaaCUUUACCUGGUUCUCc 3'
Energy: -15.030000 kCal/Mol
>>bph-m0003	bph73530
Score: 163.000000 Q:2 to 19 R:299 to 316 Align Len (17) (82.35%) (88.24%)
Query: 3' cgAAGAGACTAACCAAGAGc 5'
||:||| |||||||||
Ref: 5' cgUUUUCU--UUGGUUCUCa 3'
Energy: -17.500000 kCal/Mol
>>bph-m0004-3p	bph356
Score: 155.000000 Q:2 to 17 R:265 to 288 Align Len (17) (76.47%) (82.35%)
Query: 3' cgtgcgATTGTAA--AGGACTCTt 5'
||:|| | ||||||||
Ref: 5' aauaaaUAGCAGUAAUCCUGAGAa 3'
Energy: -18.940001 kCal/Mol
>>bph-m0004-3p	bph493
Score: 152.000000 Q:2 to 17 R:944 to 965 Align Len (15) (73.33%) (80.00%)
Query: 3' cgtgcgATTGTAAAGGACTCTt 5'
|||:| |||||||
Ref: 5' ucaaaaUAAUACCACCUGAGAu 3'
Energy: -16.139999 kCal/Mol
>>bph-m0004-3p	bph554
Score: 178.000000 Q:2 to 20 R:321 to 343 Align Len (19) (84.21%) (94.74%)
Query: 3' cgtGCGATTGT-AAAGGACTCTt 5'
:|||:||| ||||||||||
Ref: 5' aacUGCUGACAUUUUCCUGAGAg 3'
Energy: -28.980000 kCal/Mol
>>bph-m0004-3p	bph1234
Score: 169.000000 Q:2 to 21 R:815 to 836 Align Len (20) (80.00%) (90.00%)
Query: 3' cgTGC-GATTGTAAAGGACTCTt 5'
|:| ||||:| |||||||||
Ref: 5' ucAUGUCUAAUA-UUCCUGAGAg 3'
Energy: -27.400000 kCal/Mol
>>bph-m0004-3p	bph1266
Score: 156.000000 Q:2 to 18 R:635 to 658 Align Len (18) (72.22%) (83.33%)
Query: 3' cgtgcGATTG--TAAAGGACTCTt 5'
||:|: ||||||||||
Ref: 5' ugaauCUGAUUGUUUUCCUGAGAg 3'
Energy: -21.400000 kCal/Mol
>>bph-m0004-3p	bph2047
Score: 158.000000 Q:2 to 21 R:314 to 338 Align Len (22) (68.18%) (81.82%)
Query: 3' cgTGC-GATTGTA--AAGGACTCTt 5'
|:| :|||:|| | |||||||
Ref: 5' gaAUGAUUAAUAUGGUACCUGAGAc 3'
Energy: -17.639999 kCal/Mol
>>bph-m0004-3p	bph3076
Score: 154.000000 Q:2 to 21 R:159 to 179 Align Len (19) (68.42%) (78.95%)
Query: 3' cgTGCGATTGTAAAGGACTCTt 5'
||| |::|| |||||||
Ref: 5' agACG-UGGCAGCACCUGAGAg 3'
Energy: -22.219999 kCal/Mol
>>bph-m0004-3p	bph3317
Score: 155.000000 Q:2 to 21 R:128 to 153 Align Len (23) (65.22%) (73.91%)
Query: 3' cgTGCGATTGTA----AAGGACTCTt 5'
|| ||:|:|| | |||||||
Ref: 5' guACUCUGAUAUAAACUGCCUGAGAa 3'
Energy: -22.700001 kCal/Mol
>>bph-m0004-3p	bph3709
Score: 168.000000 Q:2 to 21 R:601 to 622 Align Len (19) (78.95%) (78.95%)
Query: 3' cgTGCGATTGTAAAGGACTCTt 5'
|| |||||| |||||||
Ref: 5' aaACUGUAACAUGCCCUGAGAa 3'
Energy: -21.250000 kCal/Mol
>>bph-m0004-3p	bph3873
Score: 178.000000 Q:2 to 20 R:564 to 586 Align Len (19) (84.21%) (94.74%)
Query: 3' cgtGCGATTGT-AAAGGACTCTt 5'
:|||:||| ||||||||||
Ref: 5' aacUGCUGACAUUUUCCUGAGAg 3'
Energy: -28.980000 kCal/Mol
>>bph-m0004-3p	bph3880
Score: 151.000000 Q:2 to 18 R:716 to 736 Align Len (16) (75.00%) (81.25%)
Query: 3' cgtgcGATTGTAAAGGACTCTt 5'
||:|| | |||||||
Ref: 5' ccaaaCUGAC-UCACCUGAGAc 3'
Energy: -17.680000 kCal/Mol
>>bph-m0004-3p	bph3965
Score: 156.000000 Q:2 to 21 R:357 to 378 Align Len (19) (63.16%) (78.95%)
Query: 3' cgTGCGATTGTAAAGGACTCTt 5'
|:|:|:|| |||||||
Ref: 5' ugAUGUUGACUGCGCCUGAGAu 3'
Energy: -22.110001 kCal/Mol
>>bph-m0004-3p	bph4169
Score: 154.000000 Q:2 to 17 R:144 to 167 Align Len (17) (76.47%) (88.24%)
Query: 3' cgtgcgATTGTAA-A-GGACTCTt 5'
||::||| | |||||||
Ref: 5' guucugUAGUAUUCUACCUGAGAu 3'
Energy: -15.190000 kCal/Mol
>>bph-m0004-3p	bph4587
Score: 159.000000 Q:2 to 17 R:788 to 810 Align Len (16) (81.25%) (87.50%)
Query: 3' cgtgcgATTGT-AAAGGACTCTt 5'
|:||| | ||||||||
Ref: 5' ggccuaUGACAGUAUCCUGAGAg 3'
Energy: -21.190001 kCal/Mol
>>bph-m0004-3p	bph5901
Score: 152.000000 Q:2 to 18 R:550 to 573 Align Len (18) (66.67%) (83.33%)
Query: 3' cgtgcGATTGTAA--AGGACTCTt 5'
:|::|||| |||||||
Ref: 5' agagcUUGGCAUUCCCCCUGAGAa 3'
Energy: -20.430000 kCal/Mol
>>bph-m0004-3p	bph5942
Score: 150.000000 Q:2 to 21 R:284 to 304 Align Len (19) (57.89%) (84.21%)
Query: 3' cgTGCGATTGTAAAGGACTCTt 5'
:| :|:|:: | |||||||
Ref: 5' uaGCCUUGAUG-UGCCUGAGAa 3'
Energy: -16.430000 kCal/Mol
>>bph-m0004-3p	bph6002
Score: 154.000000 Q:2 to 21 R:1044 to 1069 Align Len (23) (65.22%) (78.26%)
Query: 3' cgTGCGATTG--TA--AAGGACTCTt 5'
|:|||:|: || | |||||||
Ref: 5' ccAUGCUGAUGAAUCAUACCUGAGAa 3'
Energy: -23.320000 kCal/Mol
>>bph-m0004-3p	bph6911
Score: 162.000000 Q:2 to 20 R:301 to 325 Align Len (21) (71.43%) (80.95%)
Query: 3' cgtGCGATTGTAA---AGGACTCTt 5'
:|:|||| || ||||||||
Ref: 5' gucUGUUAACUUUUAAUCCUGAGAa 3'
Energy: -20.770000 kCal/Mol
>>bph-m0004-3p	bph7680
Score: 152.000000 Q:2 to 19 R:13 to 33 Align Len (17) (70.59%) (82.35%)
Query: 3' cgtgCGATTGTAAAGGACTCTt 5'
| ||:: || |||||||
Ref: 5' auggGAUAGU-UUGCCUGAGAg 3'
Energy: -16.299999 kCal/Mol
>>bph-m0004-3p	bph8329
Score: 155.000000 Q:2 to 17 R:228 to 250 Align Len (16) (75.00%) (87.50%)
Query: 3' cgtgcgATTGT-AAAGGACTCTt 5'
|||:: || |||||||
Ref: 5' uuggugUAAUGCUUACCUGAGAg 3'
Energy: -17.209999 kCal/Mol
>>bph-m0004-3p	bph8641
Score: 161.000000 Q:2 to 21 R:258 to 277 Align Len (19) (68.42%) (89.47%)
Query: 3' cgTGCGATTGTAAAGGACTCTt 5'
::|:|||:| ||||||||
Ref: 5' cuGUGUUAAUA--UCCUGAGAa 3'
Energy: -21.950001 kCal/Mol
>>bph-m0004-3p	bph9400
Score: 163.000000 Q:2 to 20 R:215 to 236 Align Len (18) (72.22%) (83.33%)
Query: 3' cgtGCGATTGTAAAGGACTCTt 5'
|| |::| | ||||||||
Ref: 5' gacCGGUGGCUUGUCCUGAGAg 3'
Energy: -24.020000 kCal/Mol
>>bph-m0004-3p	bph10307
Score: 156.000000 Q:2 to 21 R:270 to 291 Align Len (19) (63.16%) (78.95%)
Query: 3' cgTGCGATTGTAAAGGACTCTt 5'
|:|:|:|| |||||||
Ref: 5' ugAUGUUGACUGCGCCUGAGAu 3'
Energy: -22.110001 kCal/Mol
>>bph-m0004-3p	bph11078
Score: 152.000000 Q:2 to 21 R:116 to 137 Align Len (19) (52.63%) (84.21%)
Query: 3' cgTGCGATTGTAAAGGACTCTt 5'
::|:|:|:: |||||||
Ref: 5' ugGUGUUGAUGGAGCCUGAGAu 3'
Energy: -18.879999 kCal/Mol
>>bph-m0004-3p	bph11356
Score: 162.000000 Q:2 to 21 R:410 to 430 Align Len (19) (73.68%) (84.21%)
Query: 3' cgTGCGATTGTAAAGGACTCTt 5'
|| |:|: ||||||||||
Ref: 5' uaACUAUGAU-UUUCCUGAGAu 3'
Energy: -18.080000 kCal/Mol
>>bph-m0004-3p	bph12577
Score: 166.000000 Q:2 to 19 R:54 to 75 Align Len (17) (76.47%) (88.24%)
Query: 3' cgtgCGATTGTAAAGGACTCTt 5'
| ||:: ||||||||||
Ref: 5' gggaGGUAGUUUUUCCUGAGAu 3'
Energy: -18.090000 kCal/Mol
>>bph-m0004-3p	bph12613
Score: 165.000000 Q:2 to 20 R:285 to 308 Align Len (20) (75.00%) (90.00%)
Query: 3' cgtGCGATTG-TAA-AGGACTCTt 5'
:|:|:|| ||| ||||||||
Ref: 5' uccUGUUGACUAUUCUCCUGAGAc 3'
Energy: -21.570000 kCal/Mol
>>bph-m0004-3p	bph13230
Score: 158.000000 Q:2 to 19 R:175 to 196 Align Len (17) (70.59%) (82.35%)
Query: 3' cgtgCGATTGTAAAGGACTCTt 5'
| |:|:| | |||||||
Ref: 5' gcggGAUGAUAAUGCCUGAGAa 3'
Energy: -20.709999 kCal/Mol
>>bph-m0004-3p	bph13594
Score: 152.000000 Q:2 to 17 R:238 to 259 Align Len (15) (73.33%) (80.00%)
Query: 3' cgtgcgATTGTAAAGGACTCTt 5'
|||: | |||||||
Ref: 5' uccucaUAAUCAUGCCUGAGAu 3'
Energy: -14.220000 kCal/Mol
>>bph-m0004-3p	bph13949
Score: 157.000000 Q:2 to 21 R:195 to 214 Align Len (19) (68.42%) (84.21%)
Query: 3' cgTGCGATTGTAAAGGACTCTt 5'
||| |::|: ||||||||
Ref: 5' ccACGGUGGCG--UCCUGAGAg 3'
Energy: -27.559999 kCal/Mol
>>bph-m0004-3p	bph16602
Score: 158.000000 Q:2 to 17 R:376 to 396 Align Len (15) (86.67%) (86.67%)
Query: 3' cgtgcgATTGTAAAGGACTCTt 5'
|||| | ||||||||
Ref: 5' cucucaUAAC-UAUCCUGAGAu 3'
Energy: -15.820000 kCal/Mol
>>bph-m0004-3p	bph17391
Score: 161.000000 Q:2 to 20 R:39 to 62 Align Len (20) (70.00%) (90.00%)
Query: 3' cgtGCGATTGT-AAA-GGACTCTt 5'
||:|::|: ||| |||||||
Ref: 5' aauCGUUGGCGCUUUCCCUGAGAg 3'
Energy: -24.650000 kCal/Mol
>>bph-m0004-3p	bph17618
Score: 161.000000 Q:2 to 19 R:267 to 290 Align Len (19) (73.68%) (84.21%)
Query: 3' cgtgCGATTGTAA--AGGACTCTt 5'
|:|:||||| |||||||
Ref: 5' uuuaGUUGACAUUACACCUGAGAu 3'
Energy: -21.120001 kCal/Mol
>>bph-m0004-3p	bph18143
Score: 151.000000 Q:2 to 17 R:167 to 189 Align Len (16) (68.75%) (87.50%)
Query: 3' cgtgcgATTGTA-AAGGACTCTt 5'
||:::| ||||||||
Ref: 5' acuucaUAGUGUAAUCCUGAGAu 3'
Energy: -15.220000 kCal/Mol
>>bph-m0004-3p	bph18904
Score: 152.000000 Q:2 to 20 R:1159 to 1178 Align Len (18) (66.67%) (83.33%)
Query: 3' cgtGCGATTGTAAAGGACTCTt 5'
||:|::|| |||||||
Ref: 5' gauCGUUGGCA--GCCUGAGAg 3'
Energy: -25.530001 kCal/Mol
>>bph-m0004-3p	bph18991
Score: 153.000000 Q:2 to 19 R:328 to 350 Align Len (18) (66.67%) (83.33%)
Query: 3' cgtgCGATTG-TAAAGGACTCTt 5'
|:|:|| : ||||||||
Ref: 5' gguaGUUGACUGCCUCCUGAGAc 3'
Energy: -20.370001 kCal/Mol
>>bph-m0004-3p	bph19839
Score: 155.000000 Q:2 to 21 R:222 to 244 Align Len (20) (65.00%) (80.00%)
Query: 3' cgTGCGATTG-TAAAGGACTCTt 5'
| |:|::| || |||||||
Ref: 5' guAGGUUGGCAAUGACCUGAGAc 3'
Energy: -20.209999 kCal/Mol
>>bph-m0004-3p	bph20133
Score: 155.000000 Q:2 to 18 R:885 to 905 Align Len (16) (75.00%) (87.50%)
Query: 3' cgtgcGATTGTAAAGGACTCTt 5'
||:||: ||||||||
Ref: 5' ucuuuCUGACG-CUCCUGAGAa 3'
Energy: -22.160000 kCal/Mol
>>bph-m0004-3p	bph20447
Score: 157.000000 Q:2 to 17 R:223 to 242 Align Len (15) (86.67%) (86.67%)
Query: 3' cgtgcgATTGTAAAGGACTCTt 5'
||||| ||||||||
Ref: 5' uaauuaUAACA--UCCUGAGAu 3'
Energy: -16.500000 kCal/Mol
>>bph-m0004-3p	bph20472
Score: 154.000000 Q:2 to 20 R:501 to 524 Align Len (20) (65.00%) (80.00%)
Query: 3' cgtGCGATTGTAAA--GGACTCTt 5'
| :|::||| | |||||||
Ref: 5' uuuCUUUGGCAUAUGGCCUGAGAu 3'
Energy: -17.570000 kCal/Mol
>>bph-m0004-3p	bph20515
Score: 151.000000 Q:2 to 17 R:345 to 367 Align Len (16) (75.00%) (81.25%)
Query: 3' cgtgcgATTG-TAAAGGACTCTt 5'
|:|| || |||||||
Ref: 5' uccacaUGACGAUGGCCUGAGAc 3'
Energy: -18.770000 kCal/Mol
>>bph-m0004-3p	bph23315
Score: 157.000000 Q:2 to 21 R:70 to 95 Align Len (23) (73.91%) (78.26%)
Query: 3' cgTGC-GATTGT-AA--AGGACTCTt 5'
||| ||||: || ||||||||
Ref: 5' gcACGAGUAACGCUUGAUCCUGAGAa 3'
Energy: -26.540001 kCal/Mol
>>bph-m0004-3p	bph23485
Score: 152.000000 Q:2 to 21 R:1206 to 1227 Align Len (19) (63.16%) (73.68%)
Query: 3' cgTGCGATTGTAAAGGACTCTt 5'
:| ||:|| |||||||
Ref: 5' ggGCACUGACCCCCCCUGAGAg 3'
Energy: -20.260000 kCal/Mol
>>bph-m0004-3p	bph23597
Score: 154.000000 Q:2 to 18 R:40 to 59 Align Len (16) (75.00%) (87.50%)
Query: 3' cgtgcGATTGTAAAGGACTCTt 5'
:||:|| ||||||||
Ref: 5' ccuauUUAGCA--UCCUGAGAg 3'
Energy: -18.770000 kCal/Mol
>>bph-m0004-3p	bph24123
Score: 168.000000 Q:2 to 21 R:200 to 221 Align Len (19) (63.16%) (94.74%)
Query: 3' cgTGCGATTGTAAAGGACTCTt 5'
::|:|:|::|| |||||||
Ref: 5' ugGUGUUGAUGUUCCCUGAGAa 3'
Energy: -21.629999 kCal/Mol
>>bph-m0004-3p	bph25507
Score: 168.000000 Q:2 to 19 R:115 to 135 Align Len (17) (82.35%) (94.12%)
Query: 3' cgtgCGATTGTAAAGGACTCTt 5'
|||||:: |||||||||
Ref: 5' aucgGCUAAUG-UUCCUGAGAg 3'
Energy: -22.809999 kCal/Mol
>>bph-m0004-3p	bph25924
Score: 177.000000 Q:2 to 20 R:100 to 120 Align Len (18) (88.89%) (94.44%)
Query: 3' cgtGCGATTGTAAAGGACTCTt 5'
:|||||| ||||||||||
Ref: 5' acuUGCUAAC-UUUCCUGAGAu 3'
Energy: -27.100000 kCal/Mol
>>bph-m0004-3p	bph26258
Score: 157.000000 Q:2 to 21 R:565 to 586 Align Len (20) (75.00%) (80.00%)
Query: 3' cgTGCGATTGTAA-AGGACTCTt 5'
|:| |||| || |||||||
Ref: 5' gcAUG-UAACCUUCGCCUGAGAa 3'
Energy: -22.799999 kCal/Mol
>>bph-m0004-3p	bph28272
Score: 164.000000 Q:2 to 17 R:63 to 84 Align Len (15) (80.00%) (93.33%)
Query: 3' cgtgcgATTGTAAAGGACTCTt 5'
||:: ||||||||||
Ref: 5' ugugugUAGUUUUUCCUGAGAg 3'
Energy: -21.760000 kCal/Mol
>>bph-m0004-3p	bph29367
Score: 159.000000 Q:2 to 18 R:72 to 92 Align Len (16) (81.25%) (87.50%)
Query: 3' cgtgcGATTGTAAAGGACTCTt 5'
|||:| | ||||||||
Ref: 5' auuuuCUAGC-UGUCCUGAGAa 3'
Energy: -21.750000 kCal/Mol
>>bph-m0004-3p	bph30583
Score: 165.000000 Q:2 to 21 R:48 to 67 Align Len (19) (78.95%) (84.21%)
Query: 3' cgTGCGATTGTAAAGGACTCTt 5'
|:| ||||| ||||||||
Ref: 5' uaAUGAUAACA--UCCUGAGAu 3'
Energy: -19.190001 kCal/Mol
>>bph-m0004-3p	bph34352
Score: 164.000000 Q:2 to 21 R:75 to 96 Align Len (19) (68.42%) (84.21%)
Query: 3' cgTGCGATTGTAAAGGACTCTt 5'
|: :|:||| ||||||||
[truncated: 46,435 more rows]
