# Supplementary material for: Characterization and Comparative Analysis of Small RNAs in Three Small RNA Libraries of the Brown Planthopper (Nilaparvata lugens)
Source: PLoS One. 2012 Mar 6;7(3):e32860. doi: 10.1371/journal.pone.0032860 (PMC3295781; doi:10.1371/journal.pone.0032860)
Supplement: Table S20 — The small RNA associated repeat sequence types in CC, CX and CY. (XLS) [file pone.0032860.s021.xls]

## Sheet: Sheet1
CC				CX				CY
repeat sequence types	unique	total
DNA/Tc1:1	1	1		repeat sequence types	unique	total		repeat sequence types	unique	total
LINE/I:1	2	2		DNA/Tc1:1	1	1		DNA/Transib:1	1	1
LINE/Jockey:0	1	1		DNA/hAT:1	1	1		LINE/CR1:1	1	1
LINE/LOA:0	1	1		LINE/CR1:0	5	5		LINE/I:0	1	2
LINE/Penelope:1	1	1		LINE/I:1	1	1		LINE/Jockey:1	1	1
LTR/Copia:0	1	1		LINE/Penelope:0	1	1		LINE/R1:1	1	1
LTR/Gypsy:0	12	37		LTR/Copia:0	1	1		LTR/Gypsy:0	24	66
LTR/Gypsy:1	2	2		LTR/Gypsy:0	38	128		LTR/Gypsy:1	3	3
LTR/Pao:0	9	220		LTR/Gypsy:1	10	12		LTR/Pao:0	6	197
LTR/Pao:1	1	1		LTR/Pao:0	10	381		LTR/Pao:1	1	1
RNA:1	7	17		LTR/Pao:1	8	9		RNA:1	6	17
ambi	170	982		RNA:1	4	13		Satellite:0	1	1
rRNA:0	245	2095		Satellite:0	2	2		ambi	173	1481
rRNA:1	4226	87318		ambi	196	1858		rRNA:0	214	1226
total	4679	90679		rRNA:0	184	704		rRNA:1	4913	159098
				rRNA:1	5340	176122		total	5346	162096
				total	5802	179239
# 1 means small RNA derive from repeat sense strand
# 0 menas small RNA derive from repeat antisense strand
ambi(ambiguous) denotes small RNA overlap with more than one repeat type
