# Supplementary material for: Characterization and Comparative Analysis of Small RNAs in Three Small RNA Libraries of the Brown Planthopper (Nilaparvata lugens)
Source: PLoS One. 2012 Mar 6;7(3):e32860. doi: 10.1371/journal.pone.0032860 (PMC3295781; doi:10.1371/journal.pone.0032860)
Supplement: Table S21 — The distributions of the conserved miRNA families in eight species. (XLS) [file pone.0032860.s022.xls]

## Sheet: family_analysis1
	bantam	mir-1	mir-12	mir-124	mir-125	mir-133	mir-184	mir-210	mir-263	mir-276	mir-277	mir-278	mir-2	mir-305	mir-315	mir-317	mir-7	mir-8	mir-9	mir-iab-4	let-7	mir-10	mir-99	mir-137	mir-14	mir-275	mir-279	mir-283	undef	mir-31	mir-34	mir-71	mir-87	mir-25	mir-927	mir-190	mir-929	mir-252	mir-1000	mir-981	mir-993	mir-3119	mir-32	mir-191	mir-676	mir-976	mir-548	mir-631	mir-1890
nilaparvata_lugens	+	+	+	+	+	+	+	+	+	+	+	+	+	+	+	+	+	+	+	+	+	+	+	+	+	+	+	+	+	+	+	+	+	+	+	+	+	+	+	+	+	+	+	+	+	+	+	+	+
Apis_mellifera	+	+	+	+	+	+	+	+	+	+	+	+	+	+	+	+	+	+	+	+	+	+	+	+	+	+	+	+	+	+	+	+	+	+	+	+	+	+	+	+	+	-	-	-	-	-	-	-	-
Drosophila_melanogaster	+	+	+	+	+	+	+	+	+	+	+	+	+	+	+	+	+	+	+	+	+	+	+	+	+	+	+	+	+	+	+	-	+	+	+	+	+	+	-	+	+	-	-	-	-	-	-	-	-
Bombyx_mori	+	+	-	+	-	+	+	+	+	+	+	-	+	+	-	+	+	+	+	+	+	+	-	+	+	+	+	+	+	+	+	+	+	+	+	+	+	+	-	-	+	-	-	-	-	-	-	-	-
Caenorhabditis_elegans	-	+	-	+	-	-	-	-	-	-	-	-	+	-	-	-	-	-	+	-	+	-	-	-	-	-	-	-	+	-	+	+	+	-	-	-	-	+	-	-	-	-	-	-	-	-	-	-	-
Homo_sapiens	-	+	-	+	+	+	+	+	-	-	-	-	-	-	-	-	+	+	+	-	+	+	+	+	-	-	-	-	+	+	+	-	-	+	-	+	-	-	-	-	-	-	+	+	-	-	+	+	-
Sus_scrofa	-	+	-	+	+	+	+	+	-	-	-	-	-	-	-	-	+	-	+	-	+	-	+	-	-	-	-	-	-	-	+	-	-	-	-	-	-	-	-	-	-	-	+	-	-	-	-	-	-
Oryza_sativa	-	-	-	-	-	-	-	-	-	-	-	-	-	-	-	-	-	-	-	-	-	-	-	-	-	-	-	-	+	-	-	-	-	-	-	-	-	-	-	-	-	-	-	-	-	-	-	-	-
[truncated: 69 more columns]
